# Supplementary material for: Identifying Eigen-like hydrated protons at negatively charged interfaces
Source: Nat Commun. 2020 Jan 24;11:493. doi: 10.1038/s41467-020-14370-5 (PMC6981112; doi:10.1038/s41467-020-14370-5)
Supplement: Supplementary file 3 — Source Data [file 41467_2020_14370_MOESM3_ESM.xlsx]

## Sheet: Figure 1
Figure 1a				Figure 1b
	SPS				SSP
Wavenumber	SF intensity			Wavenumber	SF intensity
1250.22	0.00505			1250.22	0.00867
1250.87	0.00478			1250.87	0.00681
1251.52	0.00484			1251.52	0.00561
1252.16	0.00433			1252.16	0.00445
1252.81	0.00452			1252.81	0.00435
1253.46	0.00554			1253.46	0.00482
1254.1	0.0072			1254.1	0.0049
1254.75	0.0083			1254.75	0.0051
1255.4	0.00816			1255.4	0.00677
1256.05	0.00721			1256.05	0.00907
1256.7	0.00622			1256.7	0.01193
1257.34	0.00645			1257.34	0.01254
1257.99	0.00656			1257.99	0.01273
1258.64	0.00564			1258.64	0.01164
1259.29	0.00375			1259.29	0.01108
1259.94	0.0018			1259.94	0.0103
1260.58	0.000613721			1260.58	0.00993
1261.23	0.000494644			1261.23	0.00984
1261.88	0.000911711			1261.88	0.0098
1262.53	0.00236			1262.53	0.00979
1263.18	0.00334			1263.18	0.00991
1263.83	0.00467			1263.83	0.00998
1264.48	0.00496			1264.48	0.01046
1265.12	0.00429			1265.12	0.01003
1265.77	0.00356			1265.77	0.00992
1266.42	0.00283			1266.42	0.01028
1267.07	0.00326			1267.07	0.01157
1267.72	0.00392			1267.72	0.01321
1268.37	0.00462			1268.37	0.01374
1269.02	0.00573			1269.02	0.01395
1269.67	0.00594			1269.67	0.01372
1270.32	0.00661			1270.32	0.0136
1270.97	0.00615			1270.97	0.01348
1271.61	0.00521			1271.61	0.01356
1272.26	0.00417			1272.26	0.01399
1272.91	0.00304			1272.91	0.01512
1273.56	0.00254			1273.56	0.01683
1274.21	0.00203			1274.21	0.01889
1274.86	0.00201			1274.86	0.0198
1275.51	0.00261			1275.51	0.01918
1276.16	0.00315			1276.16	0.01755
1276.81	0.0035			1276.81	0.01666
1277.46	0.00332			1277.46	0.01662
1278.11	0.00331			1278.11	0.01775
1278.76	0.00366			1278.76	0.01852
1279.41	0.00355			1279.41	0.01982
1280.06	0.00299			1280.06	0.02151
1280.71	0.00241			1280.71	0.02347
1281.36	0.00245			1281.36	0.02501
1282.01	0.0023			1282.01	0.02545
1282.66	0.00183			1282.66	0.02596
1283.31	0.000738901			1283.31	0.02695
1283.96	0.000384873			1283.96	0.02796
1284.61	7.7042e-05			1284.61	0.02816
1285.27	0.000352734			1285.27	0.02755
1285.92	0.000401799			1285.92	0.02717
1286.57	0.000782708			1286.57	0.02736
1287.22	0.00136			1287.22	0.0275
1287.87	0.00199			1287.87	0.0276
1288.52	0.00211			1288.52	0.02762
1289.17	0.00181			1289.17	0.02822
1289.82	0.00121			1289.82	0.02897
1290.47	0.000916575			1290.47	0.02964
1291.12	0.000296078			1291.12	0.02946
1291.78	-0.000316491			1291.78	0.02919
1292.43	-0.000618642			1292.43	0.02939
1293.08	-0.000272881			1293.08	0.02925
1293.73	0.000308337			1293.73	0.02912
1294.38	0.000283903			1294.38	0.0283
1295.03	-0.000110783			1295.03	0.02874
1295.68	-0.000256319			1295.68	0.02941
1296.33	0.000260874			1296.33	0.03045
1296.99	0.000928075			1296.99	0.03125
1297.64	0.0011			1297.64	0.03155
1298.29	0.000495881			1298.29	0.03154
1298.94	0.000203149			1298.94	0.03192
1299.59	1.44524e-05			1299.59	0.03194
1300.25	-1.70111e-05			1300.25	0.03266
1300.9	-0.000767721			1300.9	0.03217
1301.55	-0.00157			1301.55	0.03277
1302.2	-0.00193			1302.2	0.03256
1302.85	-0.00179			1302.85	0.03297
1303.51	-0.00123			1303.51	0.03353
1304.16	-0.000698439			1304.16	0.03404
1304.81	-0.000466976			1304.81	0.0342
1305.46	-0.000283509			1305.46	0.03413
1306.12	-0.000311233			1306.12	0.03358
1306.77	-0.000157599			1306.77	0.03297
1307.42	-0.00029709			1307.42	0.03063
1308.08	-0.000296443			1308.08	0.02955
1308.73	-5.77815e-05			1308.73	0.02831
1309.38	0.000522845			1309.38	0.02882
1310.04	0.00152			1310.04	0.02962
1310.69	0.00238			1310.69	0.03041
1311.34	0.0029			1311.34	0.0308
1311.99	0.00282			1311.99	0.02988
1312.65	0.00275			1312.65	0.02849
1313.3	0.00253			1313.3	0.02719
1313.95	0.00244			1313.95	0.0259
1314.61	0.00223			1314.61	0.02578
1315.26	0.00192			1315.26	0.02567
1315.91	0.00137			1315.91	0.02638
1316.57	0.00101			1316.57	0.02666
1317.22	0.000988697			1317.22	0.02653
1317.88	0.00136			1317.88	0.02575
1318.53	0.00142			1318.53	0.02449
1319.18	0.0017			1319.18	0.02339
1319.84	0.00183			1319.84	0.0232
1320.49	0.00223			1320.49	0.02351
1321.15	0.00272			1321.15	0.02377
1321.8	0.00288			1321.8	0.02396
1322.45	0.00306			1322.45	0.024
1323.11	0.00313			1323.11	0.0243
1323.76	0.00347			1323.76	0.02429
1324.42	0.00351			1324.42	0.02399
1325.07	0.0031			1325.07	0.0236
1325.72	0.00249			1325.72	0.023
1326.38	0.00174			1326.38	0.02252
1327.03	0.00101			1327.03	0.02188
1327.69	0.000590046			1327.69	0.02082
1328.34	1.04878e-05			1328.34	0.0198
1329	-0.000290201			1329	0.01848
1329.65	-0.000571095			1329.65	0.01755
1330.31	-0.000209391			1330.31	0.01655
1330.96	0.000525376			1330.96	0.01613
1331.62	0.00148			1331.62	0.01633
1332.27	0.00216			1332.27	0.01735
1332.93	0.00265			1332.93	0.0181
1333.58	0.00308			1333.58	0.01902
1334.24	0.00324			1334.24	0.01921
1334.89	0.0028			1334.89	0.0194
1335.55	0.0021			1335.55	0.01854
1336.2	0.00156			1336.2	0.01769
1336.86	0.00137			1336.86	0.01674
1337.52	0.00118			1337.52	0.01677
1338.17	0.0012			1338.17	0.0172
1338.83	0.00138			1338.83	0.01784
1339.48	0.00175			1339.48	0.01785
1340.14	0.00223			1340.14	0.0175
1340.79	0.0025			1340.79	0.01668
1341.45	0.00258			1341.45	0.01585
1342.11	0.00272			1342.11	0.01527
1342.76	0.00257			1342.76	0.01501
1343.42	0.00227			1343.42	0.01457
1344.07	0.00186			1344.07	0.01455
1344.73	0.00184			1344.73	0.015
1345.39	0.002			1345.39	0.01574
1346.04	0.00201			1346.04	0.01647
1346.7	0.00177			1346.7	0.01654
1347.36	0.00129			1347.36	0.01635
1348.01	0.000602165			1348.01	0.01576
1348.67	1.87544e-05			1348.67	0.01552
1349.33	-0.000489442			1349.33	0.01478
1349.98	-0.000121383			1349.98	0.0135
1350.64	0.000528132			1350.64	0.01196
1351.3	0.00141			1351.3	0.01095
1351.95	0.00197			1351.95	0.01002
1352.61	0.00243			1352.61	0.00942
1353.27	0.00269			1353.27	0.00881
1353.93	0.00224			1353.93	0.00866
1354.58	0.00131			1354.58	0.00866
1355.24	0.000363841			1355.24	0.00932
1355.9	0.000172698			1355.9	0.00987
1356.55	0.000940447			1356.55	0.01001
1357.21	0.00195			1357.21	0.00955
1357.87	0.00251			1357.87	0.00898
1358.53	0.0027			1358.53	0.00847
1359.19	0.00253			1359.19	0.00841
1359.84	0.00246			1359.84	0.00867
1360.5	0.00167			1360.5	0.00915
1361.16	0.000772501			1361.16	0.00921
1361.82	-0.000116097			1361.82	0.00928
1362.47	-0.000412625			1362.47	0.00895
1363.13	-0.000455729			1363.13	0.00826
1363.79	-0.000333446			1363.79	0.00724
1364.45	-0.00022449			1364.45	0.00649
1365.11	0.000333502			1365.11	0.00643
1365.77	0.000680782			1365.77	0.00704
1366.42	0.00121			1366.42	0.00759
1367.08	0.00144			1367.08	0.00768
1367.74	0.00205			1367.74	0.00741
1368.4	0.00246			1368.4	0.00734
1369.06	0.00278			1369.06	0.00739
1369.72	0.0027			1369.72	0.00745
1370.38	0.00276			1370.38	0.00737
1371.03	0.00274			1371.03	0.00745
1371.69	0.00248			1371.69	0.0073
1372.35	0.00176			1372.35	0.00695
1373.01	0.000778349			1373.01	0.00628
1373.67	4.16139e-05			1373.67	0.00554
1374.33	-0.000279657			1374.33	0.00521
1374.99	-0.000372782			1374.99	0.00518
1375.65	-0.000194123			1375.65	0.00509
1376.31	0.000229327			1376.31	0.005
1376.97	0.00108			1376.97	0.00452
1377.62	0.00162			1377.62	0.00407
1378.29	0.00162			1378.29	0.00323
1378.94	0.00135			1378.94	0.00284
1379.6	0.00115			1379.6	0.00274
1380.26	0.00128			1380.26	0.00308
1380.92	0.00146			1380.92	0.00346
1381.58	0.00174			1381.58	0.00403
1382.24	0.00193			1382.24	0.00421
1382.9	0.0023			1382.9	0.00452
1383.56	0.00254			1383.56	0.00434
1384.22	0.00242			1384.22	0.00418
1384.88	0.00178			1384.88	0.00369
1385.54	0.00132			1385.54	0.00357
1386.2	0.0011			1386.2	0.00354
1386.86	0.00122			1386.86	0.00376
1387.52	0.00132			1387.52	0.00413
1388.19	0.00154			1388.19	0.00472
1388.84	0.00161			1388.84	0.00533
1389.51	0.00174			1389.51	0.006
1390.17	0.00167			1390.17	0.00621
1390.83	0.00155			1390.83	0.00595
1391.49	0.00117			1391.49	0.00513
1392.15	0.00105			1392.15	0.00427
1392.81	0.0011			1392.81	0.00363
1393.47	0.0014			1393.47	0.00321
1394.13	0.00164			1394.13	0.00328
1394.79	0.00194			1394.79	0.00338
1395.45	0.00205			1395.45	0.00345
1396.11	0.0023			1396.11	0.00318
1396.78	0.00239			1396.78	0.00285
1397.44	0.00232			1397.44	0.00245
1398.1	0.00206			1398.1	0.00222
1398.76	0.00198			1398.76	0.00198
1399.42	0.00191			1399.42	0.00201
1400.08	0.00173			1400.08	0.00234
1400.74	0.00117			1400.74	0.00301
1401.41	0.000884437			1401.41	0.00353
1402.07	0.000607254			1402.07	0.00386
1402.73	0.000669619			1402.73	0.00418
1403.39	0.000675608			1403.39	0.00484
1404.05	0.000824715			1404.05	0.00543
1404.71	0.00121			1404.71	0.0058
1405.38	0.00165			1405.38	0.00572
1406.04	0.00194			1406.04	0.00552
1406.7	0.00191			1406.7	0.00531
1407.36	0.00189			1407.36	0.00501
1408.03	0.00207			1408.03	0.00481
1408.69	0.00227			1408.69	0.00457
1409.35	0.00259			1409.35	0.00413
1410.01	0.00313			1410.01	0.00363
1410.68	0.00327			1410.68	0.00302
1411.34	0.00331			1411.34	0.00272
1412	0.00266			1412	0.00225
1412.67	0.00198			1412.67	0.00208
1413.33	0.000413637			1413.33	0.00197
1413.99	-0.000734627			1413.99	0.00197
1414.65	-0.00169			1414.65	0.00232
1415.32	-0.00124			1415.32	0.00279
1415.98	-0.000240967			1415.98	0.00343
1416.64	0.00135			1416.64	0.00425
1417.31	0.00228			1417.31	0.0051
1417.97	0.00329			1417.97	0.00627
1418.63	0.0037			1418.63	0.00687
1419.3	0.00392			1419.3	0.00773
1419.96	0.00294			1419.96	0.00807
1420.62	0.00221			1420.62	0.00816
1421.29	0.00163			1421.29	0.00821
1421.95	0.00201			1421.95	0.00804
1422.61	0.00209			1422.61	0.00791
1423.28	0.00205			1423.28	0.0075
1423.94	0.00172			1423.94	0.0072
1424.61	0.00173			1424.61	0.00709
1425.27	0.00197			1425.27	0.00684
1425.93	0.00211			1425.93	0.00662
1426.6	0.00194			1426.6	0.00604
1427.26	0.00196			1427.26	0.00554
1427.93	0.00212			1427.93	0.00516
1428.59	0.00257			1428.59	0.00472
1429.26	0.00252			1429.26	0.00422
1429.92	0.00215			1429.92	0.00375
1430.58	0.00159			1430.58	0.00375
1431.25	0.00121			1431.25	0.00388
1431.91	0.00113			1431.91	0.00396
1432.58	0.00106			1432.58	0.00395
1433.24	0.001			1433.24	0.0039
1433.91	0.00109			1433.91	0.00417
1434.57	0.00135			1434.57	0.00455
1435.24	0.00188			1435.24	0.00504
1435.9	0.00214			1435.9	0.00543
1436.57	0.00216			1436.57	0.00574
1437.23	0.00213			1437.23	0.00604
1437.9	0.00211			1437.9	0.00607
1438.56	0.00231			1438.56	0.00612
1439.23	0.00242			1439.23	0.00592
1439.9	0.00223			1439.9	0.00565
1440.56	0.00201			1440.56	0.00482
1441.22	0.00183			1441.22	0.00405
1441.89	0.00195			1441.89	0.00349
1442.56	0.00202			1442.56	0.00351
1443.22	0.00198			1443.22	0.00365
1443.89	0.00205			1443.89	0.00381
1444.55	0.00204			1444.55	0.00387
1445.22	0.00207			1445.22	0.00418
1445.89	0.00186			1445.89	0.00428
1446.55	0.00141			1446.55	0.00452
1447.22	0.00104			1447.22	0.0043
1447.88	0.00088708			1447.88	0.00449
1448.55	0.00114			1448.55	0.00475
1449.22	0.00143			1449.22	0.00527
1449.88	0.00153			1449.88	0.00549
1450.55	0.00159			1450.55	0.00537
1451.22	0.00147			1451.22	0.00475
1451.88	0.00129			1451.88	0.00402
1452.55	0.00107			1452.55	0.00306
1453.21	0.000731168			1453.21	0.00237
1453.88	0.000670181			1453.88	0.00193
1454.55	0.000889048			1454.55	0.00163
1455.22	0.0013			1455.22	0.00178
1455.88	0.00145			1455.88	0.00214
1456.55	0.00125			1456.55	0.00304
1457.22	0.000976606			1457.22	0.00404
1457.89	0.000805033			1457.89	0.00481
1458.55	0.000672881			1458.55	0.00561
1459.22	0.000742556			1459.22	0.00609
1459.89	0.000953803			1459.89	0.00658
1460.55	0.00147			1460.55	0.00684
1461.22	0.00202			1461.22	0.00663
1461.89	0.00239			1461.89	0.00647
1462.56	0.00225			1462.56	0.00577
1463.22	0.00183			1463.22	0.00537
1463.89	0.00129			1463.89	0.00477
1464.56	0.00105			1464.56	0.00439
1465.23	0.000960045			1465.23	0.00397
1465.9	0.00116			1465.9	0.00366
1466.56	0.00139			1466.56	0.00365
1467.23	0.00166			1467.23	0.00379
1467.9	0.00173			1467.9	0.00398
1468.57	0.00176			1468.57	0.00405
1469.23	0.00171			1469.23	0.00384
1469.9	0.00167			1469.9	0.00358
1470.57	0.00162			1470.57	0.00331
1471.24	0.00185			1471.24	0.00335
1471.91	0.00224			1471.91	0.00325
1472.58	0.0026			1472.58	0.00329
1473.25	0.00274			1473.25	0.00341
1473.92	0.00281			1473.92	0.0037
1474.58	0.00264			1474.58	0.00398
1475.25	0.00251			1475.25	0.00418
1475.92	0.00236			1475.92	0.00425
1476.59	0.00232			1476.59	0.00388
1477.26	0.00219			1477.26	0.00342
1477.93	0.00214			1477.93	0.00312
1478.6	0.00223			1478.6	0.00323
1479.27	0.0022			1479.27	0.00349
1479.94	0.0022			1479.94	0.00372
1480.61	0.00218			1480.61	0.00391
1481.27	0.00227			1481.27	0.00413
1481.94	0.00238			1481.94	0.00447
1482.61	0.00262			1482.61	0.00455
1483.28	0.00282			1483.28	0.0044
1483.95	0.00303			1483.95	0.00417
1484.62	0.00312			1484.62	0.00434
1485.29	0.0032			1485.29	0.00479
1485.96	0.00298			1485.96	0.00509
1486.63	0.00275			1486.63	0.0051
1487.3	0.00245			1487.3	0.00483
1487.97	0.00242			1487.97	0.00473
1488.64	0.00246			1488.64	0.00481
1489.31	0.00278			1489.31	0.0049
1489.98	0.00284			1489.98	0.00497
1490.65	0.00282			1490.65	0.0049
1491.32	0.00255			1491.32	0.00469
1491.99	0.00246			1491.99	0.00434
1492.66	0.00245			1492.66	0.00382
1493.33	0.00256			1493.33	0.0035
1494.01	0.00275			1494.01	0.00309
1494.68	0.00304			1494.68	0.00313
1495.35	0.00335			1495.35	0.00319
1496.02	0.0036			1496.02	0.00343
1496.69	0.00359			1496.69	0.00354
1497.36	0.00358			1497.36	0.00372
1498.03	0.00381			1498.03	0.00364
1498.7	0.00407			1498.7	0.00334
1499.37	0.00437			1499.37	0.00296
1500.04	0.00418			1500.04	0.00295
1500.71	0.00391			1500.71	0.00304
1501.39	0.00346			1501.39	0.00334
1502.06	0.00309			1502.06	0.00358
1502.73	0.0027			1502.73	0.00399
1503.4	0.00239			1503.4	0.00428
1504.07	0.00239			1504.07	0.0045
1504.74	0.0028			1504.74	0.00435
1505.42	0.00318			1505.42	0.00412
1506.09	0.00353			1506.09	0.00402
1506.76	0.00358			1506.76	0.00421
1507.43	0.00385			1507.43	0.00438
1508.1	0.00394			1508.1	0.00452
1508.78	0.00389			1508.78	0.00473
1509.45	0.00339			1509.45	0.00492
1510.12	0.00281			1510.12	0.00477
1510.79	0.0023			1510.79	0.00421
1511.46	0.00218			1511.46	0.00352
1512.14	0.00227			1512.14	0.00292
1512.81	0.00244			1512.81	0.00245
1513.48	0.00262			1513.48	0.00217
1514.15	0.00302			1514.15	0.00194
1514.83	0.00333			1514.83	0.00195
1515.5	0.00355			1515.5	0.00231
1516.17	0.00328			1516.17	0.00291
1516.84	0.00309			1516.84	0.00351
1517.52	0.00288			1517.52	0.00367
1518.19	0.00293			1518.19	0.00361
1518.86	0.00293			1518.86	0.00342
1519.54	0.00284			1519.54	0.0032
1520.21	0.00277			1520.21	0.003
1520.88	0.00307			1520.88	0.00273
1521.56	0.0036			1521.56	0.0025
1522.23	0.00422			1522.23	0.00248
1522.9	0.00447			1522.9	0.00245
1523.58	0.00458			1523.58	0.00248
1524.25	0.00425			1524.25	0.0023
1524.92	0.00382			1524.92	0.00219
1525.6	0.0032			1525.6	0.00223
1526.27	0.00282			1526.27	0.00236
1526.94	0.00254			1526.94	0.00259
1527.62	0.00273			1527.62	0.00276
1528.29	0.00316			1528.29	0.0028
1528.97	0.00365			1528.97	0.00285
1529.64	0.00386			1529.64	0.0029
1530.31	0.00361			1530.31	0.0031
1530.99	0.00319			1530.99	0.00335
1531.66	0.00277			1531.66	0.0035
1532.34	0.00264			1532.34	0.00371
1533.01	0.00254			1533.01	0.00381
1533.69	0.0025			1533.69	0.00378
1534.36	0.00253			1534.36	0.00346
1535.04	0.00285			1535.04	0.00313
1535.71	0.00308			1535.71	0.00285
1536.38	0.00316			1536.38	0.00268
1537.06	0.00304			1537.06	0.00241
1537.73	0.00323			1537.73	0.00234
1538.41	0.00345			1538.41	0.0022
1539.08	0.00388			1539.08	0.00225
1539.76	0.00397			1539.76	0.00223
1540.44	0.00394			1540.44	0.00235
1541.11	0.00358			1541.11	0.00246
1541.79	0.00327			1541.79	0.00281
1542.46	0.00297			1542.46	0.00294
1543.14	0.00272			1543.14	0.00285
1543.81	0.00245			1543.81	0.00256
1544.49	0.00256			1544.49	0.00253
1545.16	0.00275			1545.16	0.00264
1545.84	0.00308			1545.84	0.00284
1546.51	0.00315			1546.51	0.00307
1547.19	0.00307			1547.19	0.00326
1547.86	0.00292			1547.86	0.00332
1548.54	0.00274			1548.54	0.00326
1549.22	0.00291			1549.22	0.00272
1549.89	0.00304			1549.89	0.00203
1550.57	0.00307			1550.57	0.00131
1551.24	0.00315			1551.24	0.00103
1551.92	0.0031			1551.92	0.000880513
1552.6	0.00316			1552.6	0.000865939
1553.27	0.00287			1553.27	0.00121
1553.95	0.00286			1553.95	0.00187
1554.63	0.00285			1554.63	0.00273
1555.3	0.00292			1555.3	0.0031
1555.98	0.00317			1555.98	0.00296
1556.66	0.00339			1556.66	0.00271
1557.33	0.0035			1557.33	0.00249
1558.01	0.0033			1558.01	0.00255
1558.69	0.00304			1558.69	0.00221
1559.36	0.00286			1559.36	0.00211
1560.04	0.00268			1560.04	0.00217
1560.72	0.00281			1560.72	0.00266
1561.4	0.00313			1561.4	0.00301
1562.07	0.0034			1562.07	0.00286
1562.75	0.00382			1562.75	0.00257
1563.43	0.00405			1563.43	0.00241
1564.1	0.00401			1564.1	0.00252
1564.78	0.00359			1564.78	0.00255
1565.46	0.00317			1565.46	0.00234
1566.14	0.00296			1566.14	0.00215
1566.81	0.00275			1566.81	0.00191
1567.49	0.00267			1567.49	0.00177
1568.17	0.00274			1568.17	0.00158
1568.85	0.00281			1568.85	0.00153
1569.53	0.00286			1569.53	0.00154
1570.2	0.00264			1570.2	0.00152
1570.88	0.00242			1570.88	0.00147
1571.56	0.00228			1571.56	0.0014
1572.24	0.00226			1572.24	0.00138
1572.92	0.00236			1572.92	0.00129
1573.59	0.00227			1573.59	0.00119
1574.27	0.00233			1574.27	0.00127
1574.95	0.00228			1574.95	0.0016
1575.63	0.00241			1575.63	0.00224
1576.31	0.00236			1576.31	0.00271
1576.99	0.00236			1576.99	0.00289
1577.67	0.00243			1577.67	0.0028
1578.34	0.00268			1578.34	0.00261
1579.02	0.00282			1579.02	0.00238
1579.7	0.00287			1579.7	0.00199
1580.38	0.00271			1580.38	0.00162
1581.06	0.00264			1581.06	0.00143
1581.74	0.00247			1581.74	0.00146
1582.42	0.0024			1582.42	0.00163
1583.1	0.00218			1583.1	0.00185
1583.78	0.00213			1583.78	0.00215
1584.46	0.00215			1584.46	0.00253
1585.14	0.00249			1585.14	0.00275
1585.82	0.00261			1585.82	0.00267
1586.5	0.0028			1586.5	0.00225
1587.18	0.00294			1587.18	0.00176
1587.85	0.00324			1587.85	0.00121
1588.54	0.00343			1588.54	0.000798403
1589.21	0.00324			1589.21	0.000345244
1589.9	0.00273			1589.9	0.000270171
1590.57	0.00223			1590.57	0.00054788
1591.26	0.00186			1591.26	0.00119
1591.94	0.00165			1591.94	0.00162
1592.61	0.00146			1592.61	0.00182
1593.3	0.00151			1593.3	0.002
1593.97	0.00194			1593.97	0.00224
1594.66	0.00235			1594.66	0.00232
1595.34	0.00268			1595.34	0.00221
1596.02	0.00263			1596.02	0.00199
1596.7	0.00263			1596.7	0.00193
1597.38	0.00273			1597.38	0.00199
1598.06	0.00291			1598.06	0.00204
1598.74	0.00282			1598.74	0.00201
1599.42	0.00252			1599.42	0.00202
1600.1	0.00218			1600.1	0.00216
1600.78	0.00214			1600.78	0.0022
1601.46	0.00218			1601.46	0.00215
1602.14	0.00241			1602.14	0.00223
1602.82	0.00276			1602.82	0.00237
1603.51	0.00325			1603.51	0.0025
1604.19	0.00382			1604.19	0.00246
1604.87	0.00412			1604.87	0.00238
1605.55	0.00409			1605.55	0.00234
1606.23	0.00392			1606.23	0.00235
1606.91	0.00392			1606.91	0.00248
1607.59	0.00409			1607.59	0.00243
1608.28	0.00418			1608.28	0.00258
1608.96	0.00417			1608.96	0.00296
1609.64	0.00417			1609.64	0.0034
1610.32	0.00416			1610.32	0.00362
1611.01	0.00411			1611.01	0.00367
1611.69	0.00408			1611.69	0.0038
1612.37	0.00413			1612.37	0.00385
1613.05	0.00448			1613.05	0.00375
1613.73	0.00491			1613.73	0.00351
1614.42	0.00528			1614.42	0.00318
1615.1	0.00525			1615.1	0.0031
1615.78	0.00501			1615.78	0.00313
1616.46	0.0046			1616.46	0.00344
1617.15	0.00431			1617.15	0.0039
1617.83	0.00415			1617.83	0.00471
1618.51	0.00413			1618.51	0.00547
1619.19	0.00414			1619.19	0.0059
1619.88	0.00422			1619.88	0.00576
1620.56	0.00442			1620.56	0.00544
1621.24	0.00476			1621.24	0.00499
1621.93	0.00501			1621.93	0.00482
1622.61	0.00525			1622.61	0.00474
1623.29	0.00554			1623.29	0.00497
1623.97	0.00594			1623.97	0.0053
1624.66	0.00624			1624.66	0.00565
1625.34	0.00591			1625.34	0.00581
1626.03	0.00522			1626.03	0.00604
1626.71	0.00446			1626.71	0.00628
1627.39	0.00407			1627.39	0.00687
1628.08	0.00408			1628.08	0.00727
1628.76	0.00426			1628.76	0.00807
1629.44	0.00465			1629.44	0.00876
1630.13	0.00509			1630.13	0.0095
1630.81	0.00538			1630.81	0.00963
1631.49	0.00551			1631.49	0.00944
1632.18	0.00523			1632.18	0.00933
1632.86	0.005			1632.86	0.00952
1633.55	0.00497			1633.55	0.01
1634.23	0.00529			1634.23	0.01055
1634.92	0.00573			1634.92	0.01106
1635.6	0.00598			1635.6	0.01168
1636.28	0.00617			1636.28	0.0122
1636.97	0.00628			1636.97	0.01252
1637.65	0.00636			1637.65	0.01226
1638.34	0.00619			1638.34	0.01202
1639.02	0.00595			1639.02	0.01175
1639.71	0.00581			1639.71	0.0117
1640.39	0.00603			1640.39	0.01161
1641.08	0.00639			1641.08	0.01192
1641.76	0.00673			1641.76	0.01247
1642.45	0.00701			1642.45	0.01307
1643.13	0.00725			1643.13	0.01354
1643.82	0.00749			1643.82	0.01382
1644.5	0.00749			1644.5	0.01398
1645.19	0.0071			1645.19	0.01459
1645.87	0.00655			1645.87	0.01467
1646.56	0.006			1646.56	0.01483
1647.24	0.00594			1647.24	0.01442
1647.93	0.00621			1647.93	0.01473
1648.62	0.00684			1648.62	0.01506
1649.3	0.00717			1649.3	0.01547
1649.99	0.00722			1649.99	0.0158
1650.67	0.00702			1650.67	0.01653
1651.36	0.00684			1651.36	0.01797
1652.04	0.00656			1652.04	0.02018
1652.73	0.00615			1652.73	0.02178
1653.42	0.00587			1653.42	0.02294
1654.1	0.0061			1654.1	0.02278
1654.79	0.00658			1654.79	0.0224
1655.47	0.00705			1655.47	0.02145
1656.16	0.00695			1656.16	0.02053
1656.85	0.00667			1656.85	0.0199
1657.53	0.00646			1657.53	0.01991
1658.22	0.00652			1658.22	0.02075
1658.91	0.00653			1658.91	0.02231
1659.59	0.00641			1659.59	0.02372
1660.28	0.00647			1660.28	0.02473
1660.97	0.00699			1660.97	0.0249
1661.66	0.00755			1661.66	0.02468
1662.34	0.0079			1662.34	0.02441
1663.03	0.0079			1663.03	0.02474
1663.71	0.00796			1663.71	0.02547
1664.4	0.00818			1664.4	0.02578
1665.09	0.00839			1665.09	0.02588
1665.78	0.00851			1665.78	0.02626
1666.46	0.00858			1666.46	0.02742
1667.15	0.00923			1667.15	0.02866
1667.84	0.01037			1667.84	0.02984
1668.53	0.01138			1668.53	0.03082
1669.21	0.01197			1669.21	0.03174
1669.9	0.01212			1669.9	0.0328
1670.59	0.01218			1670.59	0.03373
1671.28	0.01184			1671.28	0.03412
1671.97	0.01148			1671.97	0.03435
1672.65	0.01117			1672.65	0.03483
1673.34	0.0116			1673.34	0.03622
1674.03	0.01236			1674.03	0.03753
1674.72	0.0133			1674.72	0.03877
1675.41	0.01376			1675.41	0.03974
1676.09	0.01393			1676.09	0.04023
1676.78	0.01395			1676.78	0.04067
1677.47	0.01399			1677.47	0.04091
1678.16	0.01357			1678.16	0.04141
1678.85	0.01335			1678.85	0.0423
1679.54	0.01322			1679.54	0.04363
1680.23	0.01367			1680.23	0.04535
1680.92	0.01401			1680.92	0.04648
1681.6	0.01455			1681.6	0.04709
1682.29	0.01529			1682.29	0.04785
1682.98	0.0166			1682.98	0.04916
1683.67	0.01822			1683.67	0.05111
1684.36	0.0199			1684.36	0.05324
1685.05	0.02075			1685.05	0.05518
1685.74	0.02122			1685.74	0.05662
1686.43	0.021			1686.43	0.05709
1687.12	0.0206			1687.12	0.05752
1687.81	0.02029			1687.81	0.05713
1688.5	0.02058			1688.5	0.05734
1689.19	0.02177			1689.19	0.05865
1689.88	0.02377			1689.88	0.06177
1690.56	0.02591			1690.56	0.06569
1691.26	0.02795			1691.26	0.06961
1691.95	0.02902			1691.95	0.07254
1692.64	0.03009			1692.64	0.07476
1693.32	0.03082			1693.32	0.0764
1694.02	0.03185			1694.02	0.07948
1694.7	0.0328			1694.7	0.08184
1695.4	0.03417			1695.4	0.08421
1696.09	0.03521			1696.09	0.08471
1696.78	0.03615			1696.78	0.08516
1697.47	0.03634			1697.47	0.08488
1698.16	0.03667			1698.16	0.08472
1698.85	0.03674			1698.85	0.08556
1699.54	0.03781			1699.54	0.08799
1700.23	0.03912			1700.23	0.09172
1700.92	0.0411			1700.92	0.09585
1701.61	0.04266			1701.61	0.09845
1702.3	0.04447			1702.3	0.10009
1702.99	0.04568			1702.99	0.10053
1703.68	0.04667			1703.68	0.10173
1704.37	0.04729			1704.37	0.10387
1705.07	0.0481			1705.07	0.10677
1705.76	0.04924			1705.76	0.10956
1706.45	0.05107			1706.45	0.11222
1707.14	0.0534			1707.14	0.11448
1707.83	0.05615			1707.83	0.11659
1708.52	0.0589			1708.52	0.11852
1709.21	0.06169			1709.21	0.1206
1709.91	0.06422			1709.91	0.12295
1710.6	0.06546			1710.6	0.12544
1711.29	0.06603			1711.29	0.12845
1711.98	0.0655			1711.98	0.13149
1712.67	0.06549			1712.67	0.13343
1713.36	0.06505			1713.36	0.13443
1714.06	0.06493			1714.06	0.13495
1714.75	0.06481			1714.75	0.13689
1715.44	0.06587			1715.44	0.13972
1716.13	0.06722			1716.13	0.14247
1716.83	0.06872			1716.83	0.14427
1717.52	0.06961			1717.52	0.14645
1718.21	0.07095			1718.21	0.14859
1718.9	0.07298			1718.9	0.15127
1719.59	0.07492			1719.59	0.15111
1720.29	0.07592			1720.29	0.14939
1720.98	0.07561			1720.98	0.14653
1721.67	0.07504			1721.67	0.14536
1722.37	0.07462			1722.37	0.14602
1723.06	0.07352			1723.06	0.1472
1723.75	0.07159			1723.75	0.14895
1724.44	0.06946			1724.44	0.15174
1725.14	0.06806			1725.14	0.15438
1725.83	0.06851			1725.83	0.15634
1726.53	0.06921			1726.53	0.15535
1727.22	0.07049			1727.22	0.15313
1727.91	0.07124			1727.91	0.1503
1728.6	0.07276			1728.6	0.14893
1729.3	0.07362			1729.3	0.1487
1729.99	0.07341			1729.99	0.14766
1730.69	0.07197			1730.69	0.14519
1731.38	0.0697			1731.38	0.14192
1732.07	0.06767			1732.07	0.13916
1732.77	0.06611			1732.77	0.13677
1733.46	0.06489			1733.46	0.13309
1734.16	0.06368			1734.16	0.12756
1734.85	0.06264			1734.85	0.12126
1735.54	0.06217			1735.54	0.11467
1736.24	0.06158			1736.24	0.10759
1736.93	0.06071			1736.93	0.0991
1737.63	0.05996			1737.63	0.09057
1738.32	0.05914			1738.32	0.08376
1739.02	0.05871			1739.02	0.0785
1739.71	0.05796			1739.71	0.07457
1740.41	0.05714			1740.41	0.07061
1741.1	0.05576			1741.1	0.06702
1741.79	0.05406			1741.79	0.06362
1742.49	0.05219			1742.49	0.06038
1743.18	0.0503			1743.18	0.05755
1743.88	0.04844			1743.88	0.05487
1744.57	0.04676			1744.57	0.05307
1745.27	0.04502			1745.27	0.05134
1745.96	0.04338			1745.96	0.04905
1746.66	0.04192			1746.66	0.04675
1747.35	0.04025			1747.35	0.04434
1748.05	0.03863			1748.05	0.04249
1748.74	0.03676			1748.74	0.04061
1749.44	0.03496			1749.44	0.03934
1750.14	0.03343			1750.14	0.03868
1750.83	0.03211			1750.83	0.03783
1751.53	0.03139			1751.53	0.03686
1752.22	0.0304			1752.22	0.03531
1752.92	0.02948			1752.92	0.03383
1753.61	0.02847			1753.61	0.03259
1754.31	0.0277			1754.31	0.03184
1755.01	0.02717			1755.01	0.0314
1755.7	0.02652			1755.7	0.03119
1756.4	0.0261			1756.4	0.03135
1757.1	0.02581			1757.1	0.03175
1757.79	0.02553			1757.79	0.0317
1758.49	0.02536			1758.49	0.03163
1759.19	0.02507			1759.19	0.03151
1759.88	0.0251			1759.88	0.03168
1760.58	0.02514			1760.58	0.03231
1761.27	0.0253			1761.27	0.03321
1761.97	0.02505			1761.97	0.03386
1762.67	0.02447			1762.67	0.03406
1763.36	0.02388			1763.36	0.034
1764.06	0.02327			1764.06	0.03399
1764.76	0.02254			1764.76	0.03351
1765.46	0.02181			1765.46	0.03294
1766.15	0.02139			1766.15	0.03273
1766.85	0.0212			1766.85	0.03306
1767.55	0.02118			1767.55	0.0335
1768.24	0.02108			1768.24	0.03308
1768.94	0.02052			1768.94	0.03191
1769.64	0.01948			1769.64	0.03022
1770.34	0.01863			1770.34	0.02919
1771.04	0.01824			1771.04	0.02825
1771.73	0.0182			1771.73	0.02769
1772.43	0.01815			1772.43	0.02704
1773.13	0.01802			1773.13	0.0276
1773.83	0.01836			1773.83	0.0288
1774.53	0.0189			1774.53	0.03002
1775.22	0.01924			1775.22	0.03047
1775.92	0.01879			1775.92	0.03004
1776.62	0.01801			1776.62	0.02908
1777.32	0.0176			1777.32	0.02791
1778.02	0.01717			1778.02	0.02688
1778.71	0.01679			1778.71	0.02628
1779.41	0.01622			1779.41	0.02548
1780.11	0.01577			1780.11	0.02478
1780.81	0.01568			1780.81	0.02392
1781.51	0.01555			1781.51	0.02319
1782.21	0.01518			1782.21	0.0232
1782.91	0.01454			1782.91	0.02324
1783.6	0.01431			1783.6	0.02367
1784.3	0.01486			1784.3	0.02409
1785	0.01555			1785	0.02511
1785.7	0.01614			1785.7	0.02612
1786.4	0.01636			1786.4	0.0265
1787.1	0.01605			1787.1	0.02633
1787.8	0.01556			1787.8	0.02578
1788.5	0.01478			1788.5	0.02503
1789.2	0.01408			1789.2	0.02475
1789.9	0.0134			1789.9	0.02442
1790.6	0.01321			1790.6	0.02401
1791.3	0.01346			1791.3	0.02328
1792	0.01409			1792	0.02264
1792.7	0.01468			1792.7	0.0223
1793.4	0.01514			1793.4	0.02174
1794.1	0.01511			1794.1	0.02142
1794.8	0.015			1794.8	0.0214
1795.5	0.01471			1795.5	0.02175
1796.2	0.01479			1796.2	0.022
1796.9	0.01489			1796.9	0.02199
1797.6	0.01506			1797.6	0.02178
1798.3	0.015			1798.3	0.02175
1799	0.01455			1799	0.02191
1799.7	0.01402			1799.7	0.02198
1800.4	0.01353			1800.4	0.02191
1801.1	0.0131			1801.1	0.02209
1801.8	0.01265			1801.8	0.0227
1802.5	0.01214			1802.5	0.02375
1803.2	0.01213			1803.2	0.02438
1803.9	0.01227			1803.9	0.02463
1804.6	0.01236			1804.6	0.02388
1805.3	0.01211			1805.3	0.0228
1806.01	0.0117			1806.01	0.0214
1806.71	0.01171			1806.71	0.02018
1807.41	0.01207			1807.41	0.0192
1808.11	0.0126			1808.11	0.01851
1808.81	0.01298			1808.81	0.01829
1809.51	0.01298			1809.51	0.01866
1810.21	0.01283			1810.21	0.01961
1810.91	0.01213			1810.91	0.02017
1811.62	0.01142			1811.62	0.01974
1812.32	0.01061			1812.32	0.0193
1813.02	0.01019			1813.02	0.01912
1813.72	0.01023			1813.72	0.01973
1814.42	0.01017			1814.42	0.0202
1815.13	0.01007			1815.13	0.02089
1815.83	0.00972			1815.83	0.02142
1816.53	0.00961			1816.53	0.02185
1817.23	0.00967			1817.23	0.02196
1817.93	0.00987			1817.93	0.02158
1818.64	0.01055			1818.64	0.02051
1819.34	0.01124			1819.34	0.01929
1820.04	0.0121			1820.04	0.01853
1820.74	0.01314			1820.74	0.01836
1821.45	0.01359			1821.45	0.01872
1822.15	0.01352			1822.15	0.01926
1822.85	0.01272			1822.85	0.01995
1823.56	0.01216			1823.56	0.02056
1824.26	0.01139			1824.26	0.02107
1824.96	0.01069			1824.96	0.02154
1825.66	0.01013			1825.66	0.02144
1826.37	0.0098			1826.37	0.02085
1827.07	0.00949			1827.07	0.02008
1827.77	0.00953			1827.77	0.01918
1828.48	0.00996			1828.48	0.01803
1829.18	0.01052			1829.18	0.01678
1829.88	0.01066			1829.88	0.01579
1830.59	0.0106			1830.59	0.01514
1831.29	0.01058			1831.29	0.01545
1831.99	0.01099			1831.99	0.01576
1832.7	0.01103			1832.7	0.01645
1833.4	0.01038			1833.4	0.01625
1834.1	0.00932			1834.1	0.01629
1834.81	0.00811			1834.81	0.01619
1835.51	0.00704			1835.51	0.01573
1836.22	0.00584			1836.22	0.0155
1836.92	0.00522			1836.92	0.01521
1837.63	0.00612			1837.63	0.01629
1838.33	0.00831			1838.33	0.01812
1839.03	0.0107			1839.03	0.01998
1839.74	0.01178			1839.74	0.02086
1840.44	0.01177			1840.44	0.02051
1841.15	0.01156			1841.15	0.01963
1841.85	0.011			1841.85	0.01831
1842.56	0.00989			1842.56	0.01647
1843.26	0.00932			1843.26	0.01507
1843.97	0.00956			1843.97	0.01433
1844.67	0.01082			1844.67	0.01494
1845.38	0.01152			1845.38	0.01599
1846.08	0.01142			1846.08	0.01702
1846.79	0.01055			1846.79	0.01751
1847.49	0.00937			1847.49	0.01753
1848.2	0.00849			1848.2	0.01705
1848.9	0.00783			1848.9	0.0165
1849.61	0.0072			1849.61	0.01641
1850.31	0.00732			1850.31	0.01685
1851.02	0.00741			1851.02	0.01737
1851.72	0.00788			1851.72	0.01781
1852.43	0.00793			1852.43	0.01792
1853.14	0.00774			1853.14	0.01758
1853.84	0.00755			1853.84	0.01672
1854.55	0.0074			1854.55	0.01574
1855.25	0.00759			1855.25	0.01507
1855.96	0.00744			1855.96	0.01462
1856.67	0.00694			1856.67	0.01506
1857.37	0.00677			1857.37	0.01533
1858.08	0.00683			1858.08	0.01602
1858.78	0.00739			1858.78	0.01673
1859.49	0.0077			1859.49	0.01768
1860.2	0.00782			1860.2	0.01794
1860.9	0.00801			1860.9	0.01735
1861.61	0.00807			1861.61	0.01704
1862.32	0.00821			1862.32	0.01716
1863.02	0.00774			1863.02	0.01739
1863.73	0.0074			1863.73	0.01762
1864.44	0.00763			1864.44	0.01753
1865.15	0.00813			1865.15	0.01796
1865.85	0.00877			1865.85	0.01827
1866.56	0.00895			1866.56	0.01863
1867.27	0.00896			1867.27	0.01792
1867.97	0.00888			1867.97	0.01697
1868.68	0.00848			1868.68	0.01618
1869.39	0.0082			1869.39	0.01588
1870.09	0.00779			1870.09	0.01577
1870.8	0.00776			1870.8	0.01566
1871.51	0.00803			1871.51	0.01589
1872.22	0.0084			1872.22	0.01607
1872.93	0.0089			1872.93	0.01647
1873.63	0.00896			1873.63	0.01659
1874.34	0.00879			1874.34	0.01697
1875.05	0.00848			1875.05	0.0169
1875.76	0.00841			1875.76	0.01687
1876.46	0.00847			1876.46	0.01632
1877.17	0.00825			1877.17	0.01602
1877.88	0.00776			1877.88	0.01576
1878.59	0.00734			1878.59	0.01582
1879.3	0.00711			1879.3	0.01526
1880.01	0.0072			1880.01	0.01495
1880.71	0.00712			1880.71	0.01426
1881.42	0.00689			1881.42	0.01425
1882.13	0.00675			1882.13	0.0136
1882.84	0.0071			1882.84	0.01325
1883.55	0.00761			1883.55	0.01263
1884.26	0.00782			1884.26	0.01245
1884.97	0.00776			1884.97	0.01266
1885.68	0.00759			1885.68	0.01313
1886.38	0.00744			1886.38	0.01345
1887.09	0.00718			1887.09	0.01379
1887.8	0.00698			1887.8	0.01418
1888.51	0.00686			1888.51	0.01465
1889.22	0.00717			1889.22	0.01459
1889.93	0.00765			1889.93	0.01423
1890.64	0.00846			1890.64	0.01405
1891.35	0.00904			1891.35	0.01395
1892.06	0.00963			1892.06	0.01391
1892.77	0.00989			1892.77	0.01349
1893.48	0.00978			1893.48	0.01287
1894.19	0.0093			1894.19	0.01272
1894.9	0.00875			1894.9	0.01285
1895.61	0.00841			1895.61	0.01338
1896.32	0.00818			1896.32	0.01421
1897.03	0.00803			1897.03	0.01572
1897.74	0.00799			1897.74	0.01751
1898.45	0.00807			1898.45	0.01876
1899.16	0.00833			1899.16	0.01908
1899.87	0.00805			1899.87	0.01867
1900.58	0.00756			1900.58	0.01738
1901.29	0.00694			1901.29	0.01614
1902	0.00671			1902	0.01478
1902.71	0.00654			1902.71	0.01441
1903.42	0.00636			1903.42	0.01451
1904.13	0.00644			1904.13	0.01494
1904.84	0.00689			1904.84	0.01531
1905.56	0.00736			1905.56	0.01535
1906.27	0.00771			1906.27	0.01538
1906.98	0.00752			1906.98	0.01507
1907.69	0.00711			1907.69	0.0146
1908.4	0.0065			1908.4	0.01414
1909.11	0.00574			1909.11	0.01424
1909.82	0.00496			1909.82	0.01482
1910.53	0.00415			1910.53	0.01551
1911.25	0.00414			1911.25	0.01621
1911.96	0.00461			1911.96	0.01683
1912.67	0.00537			1912.67	0.01735
1913.38	0.00608			1913.38	0.01785
1914.09	0.00677			1914.09	0.0176
1914.8	0.00734			1914.8	0.01702
1915.52	0.00774			1915.52	0.01558
1916.23	0.00755			1916.23	0.01466
1916.94	0.00719			1916.94	0.01398
1917.65	0.00634			1917.65	0.01361
1918.36	0.00619			1918.36	0.01317
1919.08	0.00619			1919.08	0.01262
1919.79	0.00663			1919.79	0.01254
1920.5	0.00692			1920.5	0.01317
1921.21	0.00741			1921.21	0.01405
1921.93	0.00776			1921.93	0.01437
1922.64	0.00791			1922.64	0.01418
1923.35	0.00782			1923.35	0.01458
1924.06	0.0076			1924.06	0.01533
1924.78	0.00739			1924.78	0.01588
1925.49	0.00751			1925.49	0.01555
1926.2	0.00804			1926.2	0.01495
1926.92	0.0087			1926.92	0.01422
1927.63	0.00908			1927.63	0.01404
1928.34	0.00925			1928.34	0.01417
1929.06	0.00906			1929.06	0.01403
1929.77	0.00866			1929.77	0.01366
1930.48	0.00812			1930.48	0.01353
1931.2	0.00755			1931.2	0.01367
1931.91	0.00693			1931.91	0.01403
1932.62	0.00642			1932.62	0.01402
1933.34	0.00616			1933.34	0.01433
1934.05	0.00591			1934.05	0.01444
1934.77	0.00562			1934.77	0.01495
1935.48	0.00544			1935.48	0.01528
1936.19	0.00534			1936.19	0.01547
1936.91	0.00521			1936.91	0.01495
1937.62	0.00498			1937.62	0.01449
1938.33	0.00509			1938.33	0.01426
1939.05	0.0055			1939.05	0.01475
1939.76	0.00634			1939.76	0.0154
1940.48	0.00684			1940.48	0.01607
1941.19	0.00717			1941.19	0.01627
1941.91	0.0071			1941.91	0.0162
1942.62	0.00707			1942.62	0.01572
1943.34	0.00672			1943.34	0.01504
1944.05	0.00619			1944.05	0.01423
1944.77	0.00584			1944.77	0.01364
1945.48	0.00588			1945.48	0.01344
1946.2	0.00626			1946.2	0.01375
1946.91	0.00653			1946.91	0.01421
1947.63	0.00632			1947.63	0.01465
1948.34	0.00635			1948.34	0.01475
1949.06	0.00622			1949.06	0.01467
1949.77	0.0064			1949.77	0.01474
1950.49	0.00597			1950.49	0.01479
1951.2	0.00588			1951.2	0.01508
1951.92	0.00618			1951.92	0.0149
1952.64	0.00647			1952.64	0.0146
1953.35	0.00664			1953.35	0.01436
1954.07	0.00634			1954.07	0.01474
1954.78	0.00626			1954.78	0.01526
1955.5	0.00623			1955.5	0.0155
1956.21	0.00582			1956.21	0.01518
1956.93	0.00552			1956.93	0.01499
1957.65	0.00536			1957.65	0.01465
1958.36	0.00612			1958.36	0.01473
1959.08	0.00696			1959.08	0.01448
1959.8	0.00737			1959.8	0.01452
1960.51	0.00753			1960.51	0.01466
1961.23	0.00737			1961.23	0.01535
1961.94	0.00736			1961.94	0.0158
1962.66	0.00673			1962.66	0.01599
1963.38	0.00589			1963.38	0.0157
1964.09	0.00503			1964.09	0.0156
1964.81	0.00482			1964.81	0.01511
1965.53	0.00507			1965.53	0.01518
1966.24	0.00498			1966.24	0.01549
1966.96	0.00458			1966.96	0.01635
1967.68	0.00426			1967.68	0.01685
1968.4	0.00448			1968.4	0.01694
1969.11	0.0049			1969.11	0.01667
1969.83	0.00502			1969.83	0.01651
1970.55	0.00524			1970.55	0.0164
1971.27	0.00541			1971.27	0.01661
1971.98	0.00578			1971.98	0.01628
1972.7	0.00573			1972.7	0.01621
1973.42	0.00521			1973.42	0.01579
1974.14	0.00471			1974.14	0.01546
1974.85	0.00447			1974.85	0.01466
1975.57	0.00448			1975.57	0.01392
1976.29	0.00433			1976.29	0.01354
1977.01	0.00406			1977.01	0.01364
1977.73	0.00416			1977.73	0.01405
1978.44	0.00458			1978.44	0.01468
1979.16	0.00506			1979.16	0.01507
1979.88	0.00528			1979.88	0.01516
1980.6	0.0057			1980.6	0.01465
1981.32	0.00615			1981.32	0.01458
1982.04	0.00665			1982.04	0.01445
1982.76	0.00667			1982.76	0.01481
1983.47	0.00683			1983.47	0.0146
1984.19	0.00708			1984.19	0.01468
1984.91	0.00765			1984.91	0.01489
1985.63	0.0083			1985.63	0.01532
1986.35	0.00824			1986.35	0.01565
1987.07	0.00767			1987.07	0.01551
1987.79	0.00673			1987.79	0.01517
1988.51	0.00597			1988.51	0.01522
1989.23	0.00547			1989.23	0.01486
1989.95	0.00508			1989.95	0.0146
1990.67	0.00518			1990.67	0.01373
1991.39	0.00556			1991.39	0.01364
1992.1	0.00628			1992.1	0.01388
1992.82	0.00678			1992.82	0.01461
1993.55	0.00683			1993.55	0.0151
1994.26	0.00664			1994.26	0.01509
1994.98	0.00641			1994.98	0.01454
1995.7	0.00623			1995.7	0.0142
1996.42	0.00617			1996.42	0.01375
1997.15	0.00626			1997.15	0.0137
1997.86	0.00666			1997.86	0.01361
1998.58	0.00685			1998.58	0.01416
1999.3	0.00731			1999.3	0.01516
2000.03	0.00729			2000.03	0.01658
2000.74	0.00743			2000.74	0.01772
2001.47	0.00722			2001.47	0.01792
2002.19	0.00714			2002.19	0.01761
2002.91	0.00698			2002.91	0.01731
2003.63	0.00709			2003.63	0.0173
2004.35	0.0074			2004.35	0.01764
2005.07	0.00776			2005.07	0.01839
2005.79	0.00758			2005.79	0.01896
2006.51	0.00729			2006.51	0.01928
2007.23	0.0065			2007.23	0.01885
2007.95	0.00585			2007.95	0.01782
2008.68	0.00534			2008.68	0.01619
2009.4	0.00528			2009.4	0.01521
2010.12	0.00539			2010.12	0.01521
2010.84	0.00536			2010.84	0.01638
2011.56	0.00526			2011.56	0.01792
2012.28	0.00526			2012.28	0.0198
2013	0.00531			2013	0.02086
2013.73	0.00547			2013.73	0.02194
2014.45	0.0056			2014.45	0.02234
2015.17	0.00559			2015.17	0.02219
2015.89	0.00566			2015.89	0.0211
2016.61	0.00565			2016.61	0.02
2017.34	0.00546			2017.34	0.01949
2018.06	0.00488			2018.06	0.01956
2018.78	0.00437			2018.78	0.0195
2019.5	0.00427			2019.5	0.01971
2020.22	0.00452			2020.22	0.01959
2020.95	0.00462			2020.95	0.02018
2021.67	0.00474			2021.67	0.02078
2022.39	0.00494			2022.39	0.02131
2023.11	0.00525			2023.11	0.02102
2023.84	0.00529			2023.84	0.02072
2024.56	0.00478			2024.56	0.02076
2025.28	0.00434			2025.28	0.02157
2026.01	0.00407			2026.01	0.02182
2026.73	0.00395			2026.73	0.02202
2027.45	0.00413			2027.45	0.02236
2028.18	0.0045			2028.18	0.02372
2028.9	0.00543			2028.9	0.02564
2029.62	0.00623			2029.62	0.02746
2030.35	0.00692			2030.35	0.02865
2031.07	0.00691			2031.07	0.02924
2031.79	0.00653			2031.79	0.02928
2032.52	0.00609			2032.52	0.02931
2033.24	0.0057			2033.24	0.02873
2033.96	0.00522			2033.96	0.0282
2034.69	0.0048			2034.69	0.0284
2035.41	0.00474			2035.41	0.02903
2036.14	0.00493			2036.14	0.02992
2036.86	0.00498			2036.86	0.02991
2037.58	0.00533			2037.58	0.03006
2038.31	0.00539			2038.31	0.02983
2039.03	0.00535			2039.03	0.02993
2039.76	0.00485			2039.76	0.02998
2040.48	0.00479			2040.48	0.03031
2041.2	0.00459			2041.2	0.03004
2041.93	0.00429			2041.93	0.02946
2042.66	0.00404			2042.66	0.02864
2043.38	0.00399			2043.38	0.02873
2044.1	0.00441			2044.1	0.02952
2044.83	0.00535			2044.83	0.03203
2045.55	0.0064			2045.55	0.03508
2046.28	0.00722			2046.28	0.03838
2047	0.00742			2047	0.04063
2047.73	0.00761			2047.73	0.04183
2048.45	0.00737			2048.45	0.04248
2049.18	0.00691			2049.18	0.04305
2049.91	0.00672			2049.91	0.04477
2050.63	0.00679			2050.63	0.0474
2051.36	0.00708			2051.36	0.05077
2052.08	0.00701			2052.08	0.05463
2052.81	0.00685			2052.81	0.05852
2053.53	0.00669			2053.53	0.06233
2054.26	0.00641			2054.26	0.06547
2054.99	0.00617			2054.99	0.0688
2055.71	0.00566			2055.71	0.07314
2056.44	0.00529			2056.44	0.07842
2057.16	0.00512			2057.16	0.08344
2057.89	0.00485			2057.89	0.08769
2058.62	0.0046			2058.62	0.09042
2059.34	0.00423			2059.34	0.09303
2060.07	0.00437			2060.07	0.09603
2060.79	0.00477			2060.79	0.09981
2061.52	0.00527			2061.52	0.10386
2062.25	0.00571			2062.25	0.10854
2062.97	0.00602			2062.97	0.11471
2063.7	0.00634			2063.7	0.12419
2064.43	0.00625			2064.43	0.13767
2065.16	0.00608			2065.16	0.16409
2065.88	0.00593			2065.88	0.19651
2066.61	0.0059			2066.61	0.23685
2067.34	0.00568			2067.34	0.27668
2068.06	0.00502			2068.06	0.31378
2068.79	0.00437			2068.79	0.35131
2069.52	0.00427			2069.52	0.38335
2070.25	0.00473			2070.25	0.4124
2070.97	0.00567			2070.97	0.43623
2071.7	0.00625			2071.7	0.46333
2072.43	0.00728			2072.43	0.50375
2073.16	0.00789			2073.16	0.55238
2073.88	0.00848			2073.88	0.61363
2074.61	0.00853			2074.61	0.66863
2075.34	0.00878			2075.34	0.72885
2076.07	0.00941			2076.07	0.79844
2076.79	0.01041			2076.79	0.85879
2077.52	0.01112			2077.52	0.91477
2078.25	0.01168			2078.25	0.95588
2078.98	0.01197			2078.98	0.98706
2079.71	0.01272			2079.71	1.00064
2080.44	0.01311			2080.44	0.99702
2081.17	0.01308			2081.17	0.97782
2081.89	0.01258			2081.89	0.92552
2082.62	0.01232			2082.62	0.86898
2083.35	0.01164			2083.35	0.80026
2084.08	0.01056			2084.08	0.71462
2084.81	0.00902			2084.81	0.63118
2085.54	0.00788			2085.54	0.55123
2086.27	0.00757			2086.27	0.4752
2087	0.00756			2087	0.40422
2087.73	0.00795			2087.73	0.34055
2088.46	0.00806			2088.46	0.28641
2089.18	0.00833			2089.18	0.2355
2089.91	0.00856			2089.91	0.20026
2090.64	0.00851			2090.64	0.16415
2091.37	0.00851			2091.37	0.13128
2092.1	0.00845			2092.1	0.1055
2092.83	0.00867			2092.83	0.08448
2093.56	0.00907			2093.56	0.06688
2094.29	0.00931			2094.29	0.05343
2095.02	0.00944			2095.02	0.04001
2095.75	0.00938			2095.75	0.02933
2096.48	0.0093			2096.48	0.02207
2097.21	0.00925			2097.21	0.01768
2097.94	0.0092			2097.94	0.01325
2098.67	0.00908			2098.67	0.01107
2099.4	0.00881			2099.4	0.00882
2100.13	0.00836			2100.13	0.00815
2100.86	0.00788			2100.86	0.01077
2101.59	0.00753			2101.59	0.01304
2102.32	0.00719			2102.32	0.01717
2103.05	0.00725			2103.05	0.022
2103.79	0.00741			2103.79	0.02599
2104.52	0.00784			2104.52	0.03108
2105.25	0.00822			2105.25	0.0329
2105.98	0.00847			2105.98	0.03177
2106.71	0.00861			2106.71	0.0303
2107.44	0.00835			2107.44	0.02819
2108.17	0.00797			2108.17	0.02478
2108.9	0.0075			2108.9	0.02167
2109.64	0.00738			2109.64	0.01949
2110.37	0.00762			2110.37	0.01717
2111.1	0.00787			2111.1	0.01568
2111.83	0.0081			2111.83	0.01539
2112.56	0.00789			2112.56	0.015
2113.29	0.00743			2113.29	0.01416
2114.02	0.00658			2114.02	0.01647
2114.76	0.00598			2114.76	0.02121
2115.49	0.00572			2115.49	0.02654
2116.22	0.00585			2116.22	0.03205
2116.95	0.00616			2116.95	0.03925
2117.68	0.00638			2117.68	0.04466
2118.42	0.00609			2118.42	0.05029
2119.15	0.00549			2119.15	0.05489
2119.88	0.00461			2119.88	0.0583
2120.61	0.00444			2120.61	0.05959
2121.35	0.00451			2121.35	0.0626
2122.08	0.00573			2122.08	0.06651
2122.81	0.0071			2122.81	0.06726
2123.54	0.00869			2123.54	0.06732
2124.28	0.0096			2124.28	0.06898
2125.01	0.00987			2125.01	0.06844
2125.74	0.00926			2125.74	0.06961
2126.48	0.00827			2126.48	0.07078
2127.21	0.00696			2127.21	0.06799
2127.94	0.00641			2127.94	0.06501
2128.68	0.00589			2128.68	0.06519
2129.41	0.00609			2129.41	0.06343
2130.14	0.00621			2130.14	0.06051
2130.88	0.00647			2130.88	0.05949
2131.61	0.00682			2131.61	0.05768
2132.34	0.0074			2132.34	0.05751
2133.08	0.00813			2133.08	0.05861
2133.81	0.00855			2133.81	0.05942
2134.55	0.00836			2134.55	0.05801
2135.28	0.00793			2135.28	0.05869
2136.01	0.00732			2136.01	0.05947
2136.75	0.00695			2136.75	0.05807
2137.48	0.00651			2137.48	0.05887
2138.22	0.00627			2138.22	0.06116
2138.95	0.00657			2138.95	0.06065
2139.69	0.00745			2139.69	0.0651
2140.42	0.00854			2140.42	0.06718
2141.15	0.00939			2141.15	0.06966
2141.89	0.01			2141.89	0.07147
2142.62	0.01021			2142.62	0.07212
2143.36	0.01004			2143.36	0.07135
2144.09	0.00958			2144.09	0.07044
2144.83	0.0087			2144.83	0.06885
2145.56	0.00812			2145.56	0.06807
2146.3	0.00777			2146.3	0.06549
2147.03	0.00796			2147.03	0.06712
2147.77	0.00813			2147.77	0.06365
2148.5	0.0087			2148.5	0.06053
2149.24	0.00956			2149.24	0.05695
2149.97	0.01024			2149.97	0.05468
2150.71	0.01037			2150.71	0.0534
2151.45	0.01035			2151.45	0.05106
2152.18	0.01022			2152.18	0.04699
2152.92	0.01056			2152.92	0.04353
2153.65	0.01083			2153.65	0.03916
2154.39	0.01108			2154.39	0.03568
2155.12	0.01095			2155.12	0.03171
2155.86	0.01082			2155.86	0.028
2156.6	0.01067			2156.6	0.02613
2157.33	0.01009			2157.33	0.02501
2158.07	0.00941			2158.07	0.02352
2158.8	0.00869			2158.8	0.02229
2159.54	0.00827			2159.54	0.02114
2160.28	0.00838			2160.28	0.01958
2161.01	0.00875			2161.01	0.01762
2161.75	0.0094			2161.75	0.01569
2162.49	0.00988			2162.49	0.01468
2163.23	0.01042			2163.23	0.01284
2163.96	0.0108			2163.96	0.01196
2164.7	0.01082			2164.7	0.01107
2165.44	0.01044			2165.44	0.01043
2166.17	0.01021			2166.17	0.00981
2166.91	0.0099			2166.91	0.00999
2167.65	0.00994			2167.65	0.01117
2168.39	0.00961			2168.39	0.01138
2169.12	0.00962			2169.12	0.01217
2169.86	0.00978			2169.86	0.01159
2170.6	0.00993			2170.6	0.01124
2171.33	0.01005			2171.33	0.01092
2172.07	0.01			2172.07	0.01139
2172.81	0.01018			2172.81	0.01129
2173.55	0.01079			2173.55	0.01057
2174.29	0.01095			2174.29	0.00924
2175.02	0.01119			2175.02	0.00925
2175.76	0.0111			2175.76	0.0084
2176.5	0.01122			2176.5	0.00845
2177.24	0.01115			2177.24	0.00742
2177.98	0.01085			2177.98	0.00733
2178.72	0.011			2178.72	0.00677
2179.45	0.01115			2179.45	0.00762
2180.19	0.01135			2180.19	0.00865
2180.93	0.01154			2180.93	0.00842
2181.67	0.01139			2181.67	0.00911
2182.41	0.01131			2182.41	0.01011
2183.15	0.01088			2183.15	0.00971
2183.89	0.01079			2183.89	0.01003
2184.62	0.01099			2184.62	0.01056
2185.36	0.01164			2185.36	0.01112
2186.1	0.01248			2186.1	0.01041
2186.84	0.01331			2186.84	0.00953
2187.58	0.0139			2187.58	0.00932
2188.32	0.01461			2188.32	0.00948
2189.06	0.01443			2189.06	0.01048
2189.8	0.01428			2189.8	0.01083
2190.54	0.01428			2190.54	0.01111
2191.28	0.01509			2191.28	0.01279
2192.02	0.01632			2192.02	0.01385
2192.76	0.01787			2192.76	0.01524
2193.5	0.02042			2193.5	0.01603
2194.24	0.02372			2194.24	0.016
2194.98	0.02851			2194.98	0.01777
2195.72	0.03375			2195.72	0.01862
2196.46	0.03932			2196.46	0.01869
2197.2	0.0439			2197.2	0.01792
2197.94	0.04806			2197.94	0.01826
2198.68	0.05133			2198.68	0.01771
2199.42	0.05459			2199.42	0.01692
2200.16	0.05754			2200.16	0.01713
2200.9	0.06038			2200.9	0.01672
2201.64	0.0628			2201.64	0.01711
2202.38	0.06516			2202.38	0.01809
2203.12	0.06843			2203.12	0.0185
2203.86	0.07207			2203.86	0.01873
2204.61	0.07715			2204.61	0.01888
2205.35	0.08467			2205.35	0.01942
2206.09	0.09484			2206.09	0.01955
2206.83	0.11001			2206.83	0.01943
2207.57	0.13016			2207.57	0.01895
2208.31	0.15634			2208.31	0.01787
2209.05	0.18414			2209.05	0.01883
2209.79	0.21876			2209.79	0.01838
2210.53	0.26237			2210.53	0.01913
2211.28	0.31944			2211.28	0.01976
2212.02	0.38341			2212.02	0.02136
2212.76	0.45071			2212.76	0.02138
2213.5	0.51508			2213.5	0.02333
2214.25	0.57305			2214.25	0.02309
2214.99	0.62026			2214.99	0.02321
2215.73	0.65292			2215.73	0.02424
2216.47	0.6662			2216.47	0.02776
2217.21	0.67167			2217.21	0.0303
2217.36	0.67032			2217.36	0.0377
2218.08	0.66764			2218.08	0.04459
2218.8	0.654			2218.8	0.05512
2219.52	0.63453			2219.52	0.06533
2220.24	0.60439			2220.24	0.08161
2220.96	0.56667			2220.96	0.09817
2221.68	0.52026			2221.68	0.11856
2222.4	0.46505			2222.4	0.14009
2223.12	0.40814			2223.12	0.16644
2223.84	0.35301			2223.84	0.19628
2224.56	0.29834			2224.56	0.22596
2225.28	0.24798			2225.28	0.24826
2226.01	0.20244			2226.01	0.26651
2226.73	0.1657			2226.73	0.27931
2227.45	0.13312			2227.45	0.28915
2228.17	0.1073			2228.17	0.29305
2228.89	0.08536			2228.89	0.29035
2229.61	0.06958			2229.61	0.28243
2230.33	0.05818			2230.33	0.27863
2231.05	0.04859			2231.05	0.2659
2231.77	0.03896			2231.77	0.25112
2232.49	0.03188			2232.49	0.23114
2233.22	0.02708			2233.22	0.20908
2233.94	0.02477			2233.94	0.18804
2234.66	0.02172			2234.66	0.16583
2235.38	0.01831			2235.38	0.14675
2236.1	0.01621			2236.1	0.12941
2236.83	0.0163			2236.83	0.11441
2237.55	0.01509			2237.55	0.10395
2238.27	0.01484			2238.27	0.08999
2238.99	0.01321			2238.99	0.08524
2239.72	0.01184			2239.72	0.07984
2240.44	0.01122			2240.44	0.07619
2241.16	0.01061			2241.16	0.07315
2241.88	0.01019			2241.88	0.06824
2242.61	0.00918			2242.61	0.06518
2243.33	0.0097			2243.33	0.06139
2244.05	0.00955			2244.05	0.05639
2244.78	0.01034			2244.78	0.05099
2245.5	0.00972			2245.5	0.046
2246.22	0.0092			2246.22	0.04299
2246.95	0.00885			2246.95	0.04095
2247.67	0.0086			2247.67	0.03967
2248.39	0.00798			2248.39	0.03851
2249.12	0.00759			2249.12	0.03739
2249.84	0.00794			2249.84	0.03868
2250.56	0.0077			2250.56	0.03803
2251.29	0.00717			2251.29	0.03825
2252.01	0.00822			2252.01	0.03704
2252.74	0.00851			2252.74	0.03586
2253.46	0.00846			2253.46	0.03563
2254.18	0.00798			2254.18	0.03555
2254.91	0.00836			2254.91	0.0342
2255.64	0.00833			2255.64	0.03255
2256.36	0.00904			2256.36	0.0311
2257.08	0.00927			2257.08	0.03108
2257.81	0.00899			2257.81	0.02922
2258.53	0.00897			2258.53	0.02921
2259.26	0.0092			2259.26	0.02985
2259.99	0.00895			2259.99	0.03044
2260.71	0.00794			2260.71	0.03027
2261.44	0.00755			2261.44	0.03029
2262.16	0.00732			2262.16	0.02935
2262.89	0.00686			2262.89	0.02856
2263.61	0.00917			2263.61	0.02771
2264.34	0.00932			2264.34	0.02603
2265.06	0.00999			2265.06	0.02738
2265.79	0.01013			2265.79	0.02801
2266.52	0.01075			2266.52	0.02998
2267.24	0.01134			2267.24	0.02928
2267.97	0.01106			2267.97	0.0281
2268.7	0.01035			2268.7	0.02629
2269.42	0.00948			2269.42	0.02595
2270.15	0.00944			2270.15	0.02492
2270.88	0.01064			2270.88	0.02375
2271.6	0.01046			2271.6	0.02351
2272.33	0.01022			2272.33	0.02578
2273.06	0.01026			2273.06	0.02625
2273.78	0.01018			2273.78	0.02849
2274.51	0.01019			2274.51	0.0284
2275.24	0.00998			2275.24	0.02856
2275.97	0.00963			2275.97	0.0286
2276.69	0.00929			2276.69	0.02921
2277.42	0.00813			2277.42	0.02791
2278.15	0.00799			2278.15	0.02776
2278.88	0.00751			2278.88	0.0275
2279.61	0.00717			2279.61	0.02629
2280.33	0.00726			2280.33	0.02592
2281.06	0.00819			2281.06	0.02628
2281.79	0.00949			2281.79	0.02636
2282.52	0.01036			2282.52	0.02572
2283.25	0.01149			2283.25	0.02562
2283.97	0.01103			2283.97	0.02544
2284.7	0.01022			2284.7	0.02544
2285.43	0.00878			2285.43	0.02517
2286.16	0.00734			2286.16	0.02426
2286.89	0.00665			2286.89	0.02393
2287.62	0.00656			2287.62	0.02423
2288.35	0.00768			2288.35	0.02495
2289.08	0.00825			2289.08	0.0246
2289.81	0.00928			2289.81	0.02393
2290.54	0.01079			2290.54	0.02285
2291.27	0.01161			2291.27	0.02379
2291.99	0.01131			2291.99	0.02304
2292.72	0.01082			2292.72	0.02273
2293.45	0.01067			2293.45	0.02301
2294.18	0.01123			2294.18	0.02274
2294.91	0.01183			2294.91	0.02279
2295.64	0.01328			2295.64	0.02381
2296.38	0.01389			2296.38	0.02395
2297.11	0.01527			2297.11	0.02441
2297.84	0.01514			2297.84	0.02389
2298.57	0.01633			2298.57	0.02474
2299.3	0.01587			2299.3	0.02353
2300.03	0.01674			2300.03	0.0249
2300.76	0.01643			2300.76	0.02624
2301.49	0.0175			2301.49	0.02703
2302.22	0.01811			2302.22	0.02747
2302.95	0.01797			2302.95	0.02927
2303.68	0.01732			2303.68	0.02897
2304.41	0.01713			2304.41	0.02854
2305.15	0.01588			2305.15	0.02767
2305.88	0.01567			2305.88	0.02683
2306.61	0.01388			2306.61	0.02586
2307.34	0.01329			2307.34	0.02704
2308.07	0.01145			2308.07	0.02756
2308.8	0.01111			2308.8	0.02822
2309.54	0.01084			2309.54	0.02734
2310.27	0.00998			2310.27	0.02763
2311	0.01012			2311	0.02658
2311.73	0.01245			2311.73	0.02721
2312.47	0.01396			2312.47	0.02716
2313.2	0.01507			2313.2	0.02737
2313.93	0.01602			2313.93	0.02775
2314.66	0.01687			2314.66	0.02784
2315.4	0.01649			2315.4	0.02771
2316.13	0.01643			2316.13	0.02854
2316.86	0.01584			2316.86	0.02754
2317.6	0.01569			2317.6	0.027
2318.33	0.0156			2318.33	0.02745
2319.06	0.0176			2319.06	0.02771
2319.8	0.01757			2319.8	0.02663
2320.53	0.01747			2320.53	0.02641
2321.26	0.01648			2321.26	0.02602
2322	0.01541			2322	0.02557
2322.73	0.01393			2322.73	0.02501
2323.47	0.01274			2323.47	0.02546
2324.2	0.012			2324.2	0.02455
2324.93	0.01362			2324.93	0.02443
2325.67	0.01478			2325.67	0.02494
2326.4	0.01625			2326.4	0.02416
2327.14	0.01653			2327.14	0.02339
2327.87	0.01663			2327.87	0.02331
2328.61	0.01594			2328.61	0.0242
2329.34	0.01545			2329.34	0.02511
2330.08	0.01459			2330.08	0.02558
2330.81	0.01478			2330.81	0.02648
2331.55	0.01473			2331.55	0.02664
2332.28	0.01504			2332.28	0.0269
2333.02	0.01469			2333.02	0.02696
2333.75	0.01491			2333.75	0.02647
2334.49	0.0151			2334.49	0.02642
2335.22	0.01487			2335.22	0.0264
2335.96	0.01541			2335.96	0.02713
2336.7	0.01551			2336.7	0.0269
2337.43	0.01638			2337.43	0.02687
2338.17	0.01728			2338.17	0.02712
2338.9	0.01733			2338.9	0.02648
2339.64	0.01631			2339.64	0.02575
2340.38	0.01546			2340.38	0.0254
2341.11	0.01589			2341.11	0.02519
2341.85	0.01493			2341.85	0.02523
2342.59	0.01472			2342.59	0.02417
2343.32	0.01554			2343.32	0.02419
2344.06	0.01499			2344.06	0.0245
2344.8	0.01607			2344.8	0.02588
2345.53	0.01548			2345.53	0.02629
2346.27	0.01533			2346.27	0.02737
2347.01	0.01493			2347.01	0.02716
2347.75	0.01559			2347.75	0.02859
2348.48	0.01558			2348.48	0.02855
2349.22	0.01553			2349.22	0.02835
2349.96	0.01688			2349.96	0.0272
2350.7	0.01799			2350.7	0.02734
2351.43	0.01839			2351.43	0.0278
2352.17	0.01776			2352.17	0.02842
2352.91	0.0152			2352.91	0.028
2353.65	0.01337			2353.65	0.02981
2354.39	0.01294			2354.39	0.02946
2355.12	0.01342			2355.12	0.02942
2355.86	0.01282			2355.86	0.02882
2356.6	0.01513			2356.6	0.02869
2357.34	0.01804			2357.34	0.02885
2358.08	0.02123			2358.08	0.02764
2358.82	0.02272			2358.82	0.02747
2359.56	0.02163			2359.56	0.02742
2360.3	0.02156			2360.3	0.02676
2361.04	0.02002			2361.04	0.02644
2361.78	0.01947			2361.78	0.02643
2362.51	0.01914			2362.51	0.02438
2363.25	0.01925			2363.25	0.0244
2363.99	0.0212			2363.99	0.02515
2364.73	0.02174			2364.73	0.02591
2365.47	0.02245			2365.47	0.02677
2366.21	0.02187			2366.21	0.02767
2366.95	0.02166			2366.95	0.02878
2367.69	0.02055			2367.69	0.02927
2368.43	0.01864			2368.43	0.03002
2369.17	0.01807			2369.17	0.03146
2369.91	0.01931			2369.91	0.02953
2370.66	0.02068			2370.66	0.02813
2371.39	0.02265			2371.39	0.02803
2372.14	0.02228			2372.14	0.02759
2372.88	0.02393			2372.88	0.029
2373.62	0.02374			2373.62	0.02868
2374.36	0.02395			2374.36	0.03059
2375.1	0.02308			2375.1	0.03176
2375.84	0.02137			2375.84	0.03393
2376.58	0.01994			2376.58	0.03435
2377.32	0.02082			2377.32	0.0336
2378.07	0.02048			2378.07	0.03204
2378.81	0.02143			2378.81	0.03189
2379.55	0.02133			2379.55	0.03113
2380.29	0.02241			2380.29	0.03091
2381.03	0.02235			2381.03	0.02966
2381.78	0.02335			2381.78	0.03014
2382.52	0.0246			2382.52	0.02966
2383.26	0.02401			2383.26	0.02988
2384	0.02428			2384	0.03004
2384.74	0.02521			2384.74	0.03039
2385.49	0.02552			2385.49	0.03053
2386.23	0.02591			2386.23	0.03173
2386.97	0.02502			2386.97	0.03167
2387.72	0.02482			2387.72	0.03105
2388.46	0.02359			2388.46	0.03101
2389.2	0.02299			2389.2	0.03205
2389.95	0.02358			2389.95	0.03101
2390.69	0.02477			2390.69	0.03065
2391.43	0.02565			2391.43	0.03097
2392.18	0.02553			2392.18	0.03079
2392.92	0.02655			2392.92	0.02918
2393.66	0.026			2393.66	0.0303
2394.41	0.02593			2394.41	0.02963
2395.15	0.02701			2395.15	0.0291
2395.89	0.02654			2395.89	0.02966
2396.64	0.02718			2396.64	0.03065
2397.38	0.02802			2397.38	0.03059
2398.13	0.02949			2398.13	0.03168
2398.87	0.03031			2398.87	0.0326
2399.62	0.02939			2399.62	0.03269
2400.36	0.02722			2400.36	0.03177
2401.11	0.02634			2401.11	0.03394
2401.85	0.0254			2401.85	0.0345
2402.59	0.02474			2402.59	0.03493
2403.34	0.02467			2403.34	0.03509
2404.09	0.02497			2404.09	0.03553
2404.83	0.02489			2404.83	0.03408
2405.58	0.02566			2405.58	0.03227
2406.32	0.02625			2406.32	0.03163
2407.07	0.02568			2407.07	0.0304
2407.81	0.02497			2407.81	0.03062
2408.56	0.02556			2408.56	0.03118
2409.3	0.02501			2409.3	0.03087
2410.05	0.02532			2410.05	0.03145
2410.8	0.02644			2410.8	0.03134
2411.54	0.02662			2411.54	0.03084
2412.29	0.02517			2412.29	0.03039
2413.04	0.02473			2413.04	0.02989
2413.78	0.02518			2413.78	0.03226
2414.53	0.02601			2414.53	0.03315
2415.28	0.02626			2415.28	0.03439
2416.02	0.02639			2416.02	0.03444
2416.77	0.02658			2416.77	0.03332
2417.52	0.02835			2417.52	0.0338
2418.26	0.02854			2418.26	0.032
2419.01	0.02903			2419.01	0.0307
2419.76	0.02802			2419.76	0.03144
2420.51	0.02854			2420.51	0.03123
2421.25	0.02937			2421.25	0.03267
2422	0.02899			2422	0.0319
2422.75	0.02846			2422.75	0.0323
2423.5	0.02928			2423.5	0.03176
2424.24	0.02989			2424.24	0.03194
2424.99	0.03071			2424.99	0.03134
2425.74	0.03131			2425.74	0.03113
2426.49	0.03151			2426.49	0.03169
2427.24	0.0302			2427.24	0.03313
2427.99	0.03173			2427.99	0.03456
2428.74	0.03201			2428.74	0.03493
2429.48	0.03253			2429.48	0.03552
2430.23	0.03401			2430.23	0.03689
2430.98	0.03598			2430.98	0.03583
2431.73	0.03707			2431.73	0.03467
2432.48	0.03631			2432.48	0.03303
2433.23	0.03653			2433.23	0.03239
2433.98	0.03421			2433.98	0.0324
2434.73	0.03399			2434.73	0.03095
2435.48	0.03476			2435.48	0.03125
2436.23	0.03427			2436.23	0.02997
2436.98	0.03651			2436.98	0.03008
2437.73	0.0382			2437.73	0.03137
2438.48	0.0403			2438.48	0.03193
2439.23	0.04122			2439.23	0.03249
2439.98	0.04054			2439.98	0.0324
2440.73	0.04086			2440.73	0.03326
2441.48	0.04036			2441.48	0.03539
2442.23	0.04085			2442.23	0.03456
2442.98	0.0401			2442.98	0.03532
2443.73	0.03971			2443.73	0.03344
2444.48	0.0399			2444.48	0.03248
2445.23	0.0396			2445.23	0.03306
2445.98	0.03988			2445.98	0.03338
2446.73	0.04024			2446.73	0.03385
2447.48	0.03975			2447.48	0.03341
2448.24	0.04124			2448.24	0.0348
2448.99	0.04115			2448.99	0.03516
2449.74	0.0414			2449.74	0.03502
2450.49	0.04169			2450.49	0.03483
2451.24	0.04365			2451.24	0.03319
2451.99	0.04499			2451.99	0.0335
2452.74	0.04679			2452.74	0.03386
2453.5	0.04735			2453.5	0.0345
2454.25	0.0471			2454.25	0.0365
2455	0.0483			2455	0.03649
2455.75	0.04884			2455.75	0.03624
2456.51	0.04841			2456.51	0.0342
2457.26	0.04901			2457.26	0.0331
2458.01	0.05015			2458.01	0.0326
2458.76	0.05336			2458.76	0.03225
2459.52	0.05399			2459.52	0.03363
2460.27	0.05383			2460.27	0.03406
2461.02	0.05348			2461.02	0.03523
2461.78	0.05334			2461.78	0.03652
2462.53	0.05438			2462.53	0.03661
2463.28	0.05275			2463.28	0.03686
2464.04	0.05252			2464.04	0.03564
2464.79	0.05377			2464.79	0.03627
2465.54	0.05595			2465.54	0.03738
2466.3	0.05824			2466.3	0.03766
2467.05	0.05867			2467.05	0.03754
2467.81	0.059			2467.81	0.03638
2468.56	0.06091			2468.56	0.03684
2469.32	0.06018			2469.32	0.035
2470.07	0.05933			2470.07	0.03487
2470.82	0.05714			2470.82	0.03534
2471.58	0.05749			2471.58	0.03633
2472.33	0.06009			2472.33	0.03723
2473.09	0.06362			2473.09	0.03814
2473.84	0.06681			2473.84	0.03848
2474.6	0.06888			2474.6	0.03811
2475.35	0.06911			2475.35	0.03872
2476.11	0.0694			2476.11	0.03991
2476.86	0.06712			2476.86	0.03848
2477.62	0.06805			2477.62	0.03943
2478.37	0.06946			2478.37	0.04016
2479.13	0.07198			2479.13	0.04043
2479.89	0.07599			2479.89	0.04048
2480.64	0.07922			2480.64	0.04025
2481.4	0.08237			2481.4	0.03922
2482.15	0.08192			2482.15	0.0377
2482.91	0.08099			2482.91	0.03813
2483.67	0.08051			2483.67	0.0382
2484.42	0.08042			2484.42	0.03685
2485.18	0.0832			2485.18	0.03711
2485.93	0.08617			2485.93	0.03631
2486.69	0.08852			2486.69	0.03743
2487.45	0.09168			2487.45	0.03919
2488.2	0.09416			2488.2	0.04028
2488.96	0.09416			2488.96	0.04188
2489.72	0.09264			2489.72	0.04203
2490.48	0.09351			2490.48	0.04328
2491.23	0.09452			2491.23	0.04237
2491.99	0.0959			2491.99	0.04141
2492.75	0.09686			2492.75	0.04054
2493.51	0.09793			2493.51	0.03878
2494.26	0.10084			2494.26	0.03972
2495.02	0.10265			2495.02	0.04001
2495.78	0.10446			2495.78	0.04108
2496.54	0.10448			2496.54	0.04218
2497.3	0.10812			2497.3	0.04249
2498.05	0.11226			2498.05	0.04331
2498.81	0.11541			2498.81	0.04256
2499.57	0.11747			2499.57	0.04181
2500.33	0.11888			2500.33	0.04205
2501.09	0.11987			2501.09	0.0406
2501.85	0.1235			2501.85	0.04121
2502.61	0.12523			2502.61	0.04168
2503.37	0.12808			2503.37	0.0418
2504.12	0.12862			2504.12	0.04288
2504.88	0.13131			2504.88	0.04433
2505.64	0.13477			2505.64	0.0451
2506.4	0.13735			2506.4	0.04509
2507.16	0.14104			2507.16	0.04462
2507.92	0.1429			2507.92	0.04641
2508.68	0.14092			2508.68	0.04479
2509.44	0.14425			2509.44	0.04472
2510.2	0.14474			2510.2	0.04524
2510.96	0.14708			2510.96	0.04391
2511.72	0.1463			2511.72	0.04345
2512.48	0.14779			2512.48	0.04239
2513.24	0.15074			2513.24	0.04246
2514	0.15407			2514	0.04196
2514.76	0.16061			2514.76	0.04219
2515.53	0.16612			2515.53	0.04421
2516.28	0.16681			2516.28	0.04407
2517.05	0.17165			2517.05	0.0442
2517.81	0.17369			2517.81	0.04538
2518.57	0.17724			2518.57	0.04548
2519.33	0.17592			2519.33	0.04524
2520.09	0.17468			2520.09	0.04583
2520.85	0.17492			2520.85	0.04798
2521.61	0.17718			2521.61	0.04822
2522.38	0.18269			2522.38	0.04876
2523.14	0.18741			2523.14	0.04944
2523.9	0.18768			2523.9	0.04836
2524.66	0.18916			2524.66	0.04737
2525.42	0.19191			2525.42	0.04705
2526.19	0.1935			2526.19	0.04608
2526.95	0.19292			2526.95	0.04399
2527.71	0.19221			2527.71	0.04572
2528.47	0.19328			2528.47	0.04748
2529.24	0.19563			2529.24	0.04859
2530	0.19666			2530	0.04977
2530.76	0.20077			2530.76	0.05113
2531.52	0.20267			2531.52	0.0517
2532.29	0.20151			2532.29	0.05283
2533.05	0.2027			2533.05	0.05326
2533.81	0.20164			2533.81	0.05149
2534.58	0.20232			2534.58	0.04953
2535.34	0.19915			2535.34	0.05052
2536.11	0.19887			2536.11	0.05019
2536.87	0.1976			2536.87	0.04952
2537.63	0.19609			2537.63	0.04909
2538.4	0.20068			2538.4	0.04935
2539.16	0.20148			2539.16	0.04859
2539.92	0.19944			2539.92	0.04915
2540.69	0.20155			2540.69	0.04943
2541.45	0.20143			2541.45	0.04832
2542.22	0.20244			2542.22	0.04869
2542.98	0.20057			2542.98	0.05138
2543.75	0.19995			2543.75	0.0535
2544.51	0.19469			2544.51	0.05391
2545.28	0.19353			2545.28	0.05503
2546.04	0.19317			2546.04	0.05472
2546.81	0.19381			2546.81	0.05186
2547.57	0.19284			2547.57	0.05136
2548.34	0.19464			2548.34	0.04944
2549.1	0.19537			2549.1	0.0467
2549.87	0.19243			2549.87	0.04649
2550.63	0.19096			2550.63	0.04836
2551.4	0.18722			2551.4	0.04978
2552.16	0.18404			2552.16	0.05029
2552.93	0.18417			2552.93	0.04998
2553.7	0.18221			2553.7	0.05008
2554.46	0.18105			2554.46	0.04915
2555.23	0.179			2555.23	0.05025
2556	0.17943			2556	0.04832
2556.76	0.17966			2556.76	0.0462
2557.53	0.17662			2557.53	0.04626
2558.3	0.17597			2558.3	0.04658
2559.06	0.1723			2559.06	0.04628
2559.83	0.17113			2559.83	0.04677
2560.6	0.16859			2560.6	0.04498
2561.36	0.16636			2561.36	0.04615
2562.13	0.16357			2562.13	0.04579
2562.9	0.16546			2562.9	0.04718
2563.67	0.16451			2563.67	0.04641
2564.43	0.16336			2564.43	0.04545
2565.2	0.16298			2565.2	0.04549
2565.97	0.16114			2565.97	0.04454
2566.74	0.15689			2566.74	0.0441
2567.51	0.15572			2567.51	0.0435
2568.27	0.15546			2568.27	0.04109
2569.04	0.15307			2569.04	0.04092
2569.81	0.15161			2569.81	0.04045
2570.58	0.15208			2570.58	0.04134
2571.35	0.14741			2571.35	0.04013
2572.11	0.14586			2572.11	0.04026
2572.88	0.14361			2572.88	0.04162
2573.65	0.13923			2573.65	0.04117
2574.42	0.13418			2574.42	0.04165
2575.19	0.13378			2575.19	0.04144
2575.96	0.13209			2575.96	0.04084
2576.73	0.12979			2576.73	0.042
2577.5	0.13078			2577.5	0.04291
2578.27	0.13125			2578.27	0.04315
2579.04	0.1303			2579.04	0.04264
2579.81	0.13072			2579.81	0.04424
2580.58	0.12724			2580.58	0.0441
2581.35	0.12274			2581.35	0.0421
2582.12	0.11783			2582.12	0.04321
2582.89	0.11682			2582.89	0.04216
2583.66	0.11275			2583.66	0.04014
2584.43	0.11315			2584.43	0.04051
2585.2	0.11328			2585.2	0.0404
2585.97	0.11386			2585.97	0.0398
2586.74	0.11155			2586.74	0.03889
2587.51	0.11084			2587.51	0.03897
2588.28	0.10761			2588.28	0.03853
2589.05	0.10392			2589.05	0.03925
2589.82	0.09977			2589.82	0.04006
2590.6	0.10082			2590.6	0.0403
2591.37	0.09974			2591.37	0.03812
2592.14	0.10137			2592.14	0.03828
2592.91	0.10142			2592.91	0.03849
2593.68	0.10191			2593.68	0.03788
2594.45	0.10028			2594.45	0.03629
2595.23	0.10104			2595.23	0.03685
2596	0.0989			2596	0.03784
2596.77	0.09775			2596.77	0.03836
2597.54	0.09492			2597.54	0.03819
2598.32	0.09608			2598.32	0.03882
2599.09	0.09443			2599.09	0.03649
2599.86	0.09282			2599.86	0.03689
2600.63	0.09039			2600.63	0.03725
2601.41	0.08656			2601.41	0.0376
2602.18	0.08389			2602.18	0.03723
2602.95	0.08524			2602.95	0.0388
2603.72	0.08546			2603.72	0.03954
2604.5	0.08702			2604.5	0.03897
2605.27	0.08648			2605.27	0.03844
2606.04	0.08616			2606.04	0.03705
2606.82	0.08407			2606.82	0.0353
2607.59	0.08073			2607.59	0.03379
2608.36	0.07765			2608.36	0.03264
2609.14	0.07414			2609.14	0.03206
2609.91	0.07259			2609.91	0.03201
2610.69	0.07407			2610.69	0.03271
2611.46	0.07502			2611.46	0.0332
2612.24	0.07635			2612.24	0.03405
2613.01	0.07654			2613.01	0.03331
2613.78	0.07701			2613.78	0.03357
2614.56	0.0772			2614.56	0.03317
2615.33	0.07538			2615.33	0.03287
2616.11	0.07486			2616.11	0.03371
2616.88	0.07187			2616.88	0.034
2617.66	0.06856			2617.66	0.03414
2618.43	0.06689			2618.43	0.03459
2619.21	0.06344			2619.21	0.03507
2619.99	0.06242			2619.99	0.03491
2620.76	0.0609			2620.76	0.03325
2621.54	0.06314			2621.54	0.03345
2622.31	0.06271			2622.31	0.03317
2623.09	0.06292			2623.09	0.03383
2623.86	0.06302			2623.86	0.03509
2624.64	0.06174			2624.64	0.03499
2625.42	0.06027			2625.42	0.0337
2626.19	0.06113			2626.19	0.03426
2626.97	0.05853			2626.97	0.03324
2627.74	0.05883			2627.74	0.03065
2628.52	0.05859			2628.52	0.02911
2629.3	0.05931			2629.3	0.0285
2630.07	0.0567			2630.07	0.02917
2630.85	0.05523			2630.85	0.02982
2631.63	0.05401			2631.63	0.03026
2632.41	0.05246			2632.41	0.03068
2633.18	0.04941			2633.18	0.03033
2633.96	0.04869			2633.96	0.0305
2634.74	0.04674			2634.74	0.02946
2635.52	0.04666			2635.52	0.02733
2636.29	0.04819			2636.29	0.02672
2637.07	0.05043			2637.07	0.0271
2637.85	0.05206			2637.85	0.02873
2638.63	0.05211			2638.63	0.02818
2639.41	0.05378			2639.41	0.02814
2640.18	0.05323			2640.18	0.02778
2640.96	0.05047			2640.96	0.02756
2641.74	0.04851			2641.74	0.02654
2642.52	0.04637			2642.52	0.02577
2643.3	0.04411			2643.3	0.02547
2644.08	0.04287			2644.08	0.02552
2644.86	0.04327			2644.86	0.02598
2645.64	0.04285			2645.64	0.02631
2646.41	0.04283			2646.41	0.02515
2647.19	0.04566			2647.19	0.02576
2647.97	0.04621			2647.97	0.02471
2648.75	0.0462			2648.75	0.02428
2649.53	0.04766			2649.53	0.02366
2650.31	0.04581			2650.31	0.02387
2651.09	0.04413			2651.09	0.02439
2651.87	0.04174			2651.87	0.02369
2652.65	0.03949			2652.65	0.02354
2653.43	0.03768			2653.43	0.02201
2654.21	0.03702			2654.21	0.0216
2654.99	0.03784			2654.99	0.02101
2655.77	0.0374			2655.77	0.0186
2656.55	0.03831			2656.55	0.01826
2657.33	0.03996			2657.33	0.01915
2658.11	0.04041			2658.11	0.0202
2658.9	0.04097			2658.9	0.01955
2659.68	0.04078			2659.68	0.01935
2660.46	0.04101			2660.46	0.01981
2661.24	0.04147			2661.24	0.01881
2662.02	0.04048			2662.02	0.01873
2662.8	0.03773			2662.8	0.01794
2663.58	0.03605			2663.58	0.0173
2664.36	0.03448			2664.36	0.01703
2665.15	0.03407			2665.15	0.01776
2665.93	0.03385			2665.93	0.01645
2666.71	0.03261			2666.71	0.01518
2667.49	0.03255			2667.49	0.01569
[truncated: 1,515 more rows]

## Sheet: Figure 2
Figure 2	dAA 1uM NaCl in D2O
	SPS polarization
Wavenumber	SF intensity (a.u.)
1300.52	0.01024
1301.15	0.00723
1301.78	0.00821
1302.42	0.01152
1303.05	0.01502
1303.68	0.01761
1304.31	0.01982
1304.95	0.01959
1305.58	0.01891
1306.21	0.01597
1306.84	0.01578
1307.48	0.00981
1308.11	0.00793
1308.74	0.00816
1309.37	0.00691
1310.01	0.0079
1310.64	0.00991
1311.27	0.01182
1311.91	0.0129
1312.54	0.01549
1313.17	0.01758
1313.81	0.01517
1314.44	0.01166
1315.08	0.00977
1315.71	0.01033
1316.34	0.01216
1316.98	0.01504
1317.61	0.01613
1318.25	0.01984
1318.88	0.01907
1319.51	0.01914
1320.15	0.01547
1320.78	0.0121
1321.42	0.01231
1322.05	0.01559
1322.69	0.01731
1323.32	0.01783
1323.96	0.01905
1324.59	0.02073
1325.23	0.02014
1325.86	0.02404
1326.5	0.02472
1327.13	0.0262
1327.77	0.0281
1328.4	0.02709
1329.04	0.02625
1329.67	0.02435
1330.31	0.02231
1330.94	0.02026
1331.58	0.02
1332.22	0.02241
1332.85	0.01807
1333.49	0.01777
1334.12	0.01941
1334.76	0.01523
1335.4	0.01749
1336.03	0.01826
1336.67	0.01835
1337.31	0.01813
1337.94	0.01693
1338.58	0.01686
1339.22	0.01454
1339.86	0.01511
1340.49	0.01587
1341.13	0.01251
1341.77	0.01419
1342.4	0.01485
1343.04	0.01365
1343.68	0.01352
1344.32	0.01095
1344.95	0.01122
1345.59	0.01259
1346.23	0.01144
1346.87	0.01125
1347.5	0.01028
1348.14	0.01017
1348.78	0.012
1349.42	0.01159
1350.06	0.01416
1350.7	0.01331
1351.33	0.01428
1351.97	0.01454
1352.61	0.01477
1353.25	0.01234
1353.89	0.0117
1354.53	0.01016
1355.17	0.00953
1355.81	0.00842
1356.44	0.01067
1357.08	0.00965
1357.72	0.00917
1358.36	0.00998
1359	0.01181
1359.64	0.01007
1360.28	0.01114
1360.92	0.00886
1361.56	0.00653
1362.2	0.00579
1362.84	0.00678
1363.48	0.00521
1364.12	0.00709
1364.76	0.00709
1365.4	0.00732
1366.04	0.00807
1366.68	0.00829
1367.32	0.00784
1367.96	0.00618
1368.6	0.0053
1369.24	0.00468
1369.89	0.00545
1370.53	0.00833
1371.17	0.00637
1371.81	0.00516
1372.45	0.00537
1373.09	0.00426
1373.73	0.00224
1374.37	0.000661138
1375.01	0.00169
1375.66	0.00173
1376.3	0.00437
1376.94	0.00686
1377.58	0.00639
1378.22	0.00835
1378.87	0.00986
1379.51	0.0093
1380.15	0.00673
1380.79	0.00712
1381.44	0.00677
1382.08	0.00544
1382.72	0.00489
1383.36	0.00438
1384.01	0.00221
1384.65	0.00461
1385.29	0.00631
1385.93	0.00591
1386.58	0.00621
1387.22	0.00749
1387.86	0.0076
1388.51	0.00704
1389.15	0.0059
1389.79	0.00462
1390.44	0.00237
1391.08	0.00271
1391.73	0.00232
1392.37	0.00127
1393.01	0.00103
1393.66	0.00237
1394.3	0.00298
1394.95	0.00401
1395.59	0.00499
1396.23	0.00543
1396.88	0.00712
1397.52	0.0075
1398.17	0.00741
1398.81	0.00666
1399.46	0.00688
1400.1	0.00624
1400.75	0.00593
1401.39	0.00648
1402.04	0.00682
1402.68	0.00572
1403.33	0.00518
1403.97	0.0034
1404.62	0.00391
1405.26	0.00317
1405.91	0.0032
1406.55	0.00228
1407.2	0.0052
1407.85	0.00587
1408.49	0.00693
1409.14	0.00597
1409.78	0.00652
1410.43	0.0068
1411.08	0.00919
1411.72	0.00919
1412.37	0.0071
1413.02	0.00663
1413.66	0.00791
1414.31	0.00534
1414.96	0.0056
1415.6	0.00551
1416.25	0.0049
1416.9	0.00411
1417.54	0.00494
1418.19	0.00562
1418.84	0.00494
1419.49	0.00564
1420.13	0.00636
1420.78	0.00708
1421.43	0.00772
1422.08	0.00656
1422.72	0.00453
1423.37	0.00312
1424.02	0.0024
1424.67	0.00275
1425.32	0.00219
1425.96	0.00263
1426.61	0.00155
1427.26	0.00262
1427.91	0.00109
1428.56	0.000616268
1429.21	0.000498458
1429.86	0.0014
1430.5	0.00362
1431.15	0.00544
1431.8	0.00506
1432.45	0.00599
1433.1	0.00432
1433.75	0.00608
1434.4	0.00492
1435.05	0.00261
1435.7	0.00129
1436.35	0.00274
1437	0.00445
1437.65	0.00517
1438.3	0.00316
1438.95	0.00385
1439.6	0.00423
1440.25	0.00566
1440.9	0.00552
1441.55	0.00552
1442.2	0.00619
1442.85	0.00727
1443.5	0.00687
1444.15	0.00672
1444.8	0.00467
1445.45	0.00416
1446.1	0.004
1446.75	0.0031
1447.4	0.00373
1448.06	0.00435
1448.71	0.0044
1449.36	0.00455
1450.01	0.00317
1450.66	0.00192
1451.31	0.00178
1451.96	0.00107
1452.62	0.00179
1453.27	0.000350027
1453.92	0.000509516
1454.57	0.000572674
1455.22	0.00274
1455.88	0.00404
1456.53	0.00524
1457.18	0.00742
1457.83	0.00944
1458.49	0.00894
1459.14	0.0096
1459.79	0.00834
1460.44	0.00711
1461.1	0.00545
1461.75	0.00462
1462.4	0.00312
1463.06	0.00191
1463.71	0.00175
1464.36	0.000995645
1465.02	0.000875705
1465.67	0.00168
1466.32	0.00166
1466.98	0.00184
1467.63	0.00257
1468.28	0.00307
1468.94	0.00272
1469.59	0.002
1470.25	0.00221
1470.9	0.00284
1471.55	0.00315
1472.21	0.00317
1472.86	0.00289
1473.52	0.00386
1474.17	0.00374
1474.83	0.00458
1475.48	0.00444
1476.14	0.00506
1476.79	0.00436
1477.45	0.00379
1478.1	0.00298
1478.76	0.00252
1479.41	0.00249
1480.07	0.00143
1480.72	0.00206
1481.38	0.0035
1482.03	0.00395
1482.69	0.00444
1483.35	0.00342
1484	0.00394
1484.66	0.00376
1485.31	0.0036
1485.97	0.00382
1486.63	0.00297
1487.28	0.00426
1487.94	0.00466
1488.6	0.00474
1489.25	0.00482
1489.91	0.00426
1490.56	0.0048
1491.22	0.00382
1491.88	0.0032
1492.54	0.00239
1493.19	0.0021
1493.85	0.00212
1494.51	0.00276
1495.16	0.00285
1495.82	0.00347
1496.48	0.00389
1497.14	0.00406
1497.79	0.00355
1498.45	0.00268
1499.11	0.002
1499.77	0.00165
1500.43	0.00149
1501.09	0.000886762
1501.74	0.000487188
1502.4	0.00154
1503.06	0.0026
1503.72	0.00274
1504.38	0.00351
1505.04	0.00316
1505.69	0.00338
1506.35	0.00383
1507.01	0.00447
1507.67	0.00441
1508.33	0.00441
1508.99	0.00332
1509.65	0.00255
1510.31	0.00166
1510.97	0.00222
1511.63	0.00168
1512.29	0.0017
1512.95	0.00181
1513.61	0.00224
1514.27	0.0026
1514.93	0.00204
1515.59	0.000831473
1516.25	0.000711324
1516.91	0.000658585
1517.57	0.00196
1518.23	0.0011
1518.89	0.000306858
1519.55	-0.00155
1520.21	-0.00217
1520.87	-0.00249
1521.53	-0.00178
1522.19	0.000371717
1522.85	0.00146
1523.51	0.00242
1524.17	0.00433
1524.84	0.0045
1525.5	0.0045
1526.16	0.00353
1526.82	0.00265
1527.48	0.00255
1528.14	0.00313
1528.81	0.00313
1529.47	0.00232
1530.13	0.00153
1530.79	0.00172
1531.45	0.00188
1532.12	0.00177
1532.78	0.00179
1533.44	0.00181
1534.1	0.0026
1534.77	0.00257
1535.43	0.0024
1536.09	0.00242
1536.75	0.00226
1537.42	0.0021
1538.08	0.00266
1538.74	0.00253
1539.41	0.00286
1540.07	0.0033
1540.73	0.00348
1541.4	0.00312
1542.06	0.0031
1542.72	0.00264
1543.39	0.00286
1544.05	0.00205
1544.72	0.0028
1545.38	0.00215
1546.04	0.00277
1546.71	0.00306
1547.37	0.00347
1548.04	0.00406
1548.7	0.00409
1549.37	0.00424
1550.03	0.00454
1550.7	0.00341
1551.36	0.00315
1552.02	0.0018
1552.69	0.00163
1553.36	0.00102
1554.02	0.00071664
1554.68	0.00143
1555.35	0.00188
1556.02	0.00225
1556.68	0.00276
1557.35	0.0028
1558.01	0.00226
1558.68	0.00207
1559.34	0.0025
1560.01	0.00246
1560.68	0.0026
1561.34	0.00348
1562.01	0.00433
1562.67	0.00442
1563.34	0.00397
1564.01	0.00379
1564.67	0.00233
1565.34	0.00246
1566.01	0.00234
1566.67	0.00122
1567.34	0.000260712
1568.01	0.000563743
1568.68	0.000440617
1569.34	0.000438278
1570.01	-0.000124402
1570.68	0.000354492
1571.35	0.0012
1572.01	0.00158
1572.68	0.00124
1573.35	0.00115
1574.02	0.000934185
1574.68	0.00189
1575.35	0.00158
1576.02	0.00199
1576.69	0.00155
1577.36	0.00129
1578.02	0.00177
1578.69	0.00123
1579.36	0.00149
1580.03	0.00221
1580.7	0.0025
1581.37	0.00331
1582.04	0.00339
1582.71	0.00321
1583.37	0.00233
1584.04	0.00214
1584.71	0.00175
1585.38	0.00224
1586.05	0.000911004
1586.72	0.00014588
1587.39	0.000742796
1588.06	0.001
1588.73	0.00113
1589.4	0.0022
1590.07	0.00302
1590.74	0.0054
1591.41	0.00608
1592.08	0.00721
1592.75	0.0058
1593.42	0.00501
1594.09	0.005
1594.76	0.00464
1595.43	0.00313
1596.1	0.00267
1596.77	0.00121
1597.45	0.00182
1598.12	0.000929505
1598.79	0.00118
1599.46	0.00136
1600.13	0.00147
1600.8	0.0012
1601.47	0.00197
1602.14	0.000324296
1602.82	-0.000189686
1603.49	-0.000687081
1604.16	-0.000999258
1604.83	-0.00145
1605.5	-0.000569059
1606.18	0.000338969
1606.85	-0.000122488
1607.52	-0.000313025
1608.19	0.00038235
1608.87	-3.21105e-05
1609.54	0.000651781
1610.21	0.00127
1610.88	0.000930782
1611.56	0.00154
1612.23	0.00231
1612.9	0.00295
1613.58	0.00285
1614.25	0.00333
1614.92	0.00304
1615.59	0.00304
1616.27	0.00292
1616.94	0.00253
1617.62	0.00198
1618.29	0.00232
1618.96	0.00232
1619.64	0.00257
1620.31	0.00293
1620.98	0.00302
1621.66	0.00308
1622.33	0.00241
1623.01	0.00248
1623.68	0.00224
1624.36	0.00158
1625.56	0.00128
1626.25	0.00122
1626.94	0.0012
1627.62	0.00122
1628.31	0.00128
1629	0.00139
1629.68	0.00135
1630.37	0.00179
1631.06	0.00202
1631.74	0.00226
1632.43	0.00364
1633.12	0.00457
1633.81	0.00498
1634.49	0.00472
1635.18	0.00459
1635.87	0.00433
1636.56	0.00377
1637.24	0.00435
1637.93	0.00479
1638.62	0.00532
1639.31	0.00561
1640	0.00603
1640.69	0.00634
1641.37	0.00634
1642.06	0.00627
1642.75	0.00616
1643.44	0.00601
1644.13	0.00634
1644.82	0.0065
1645.5	0.0065
1646.19	0.00612
1646.88	0.00717
1647.57	0.00857
1648.26	0.00862
1648.95	0.0087
1649.64	0.00928
1650.33	0.01021
1651.02	0.01073
1651.7	0.01173
1652.39	0.01223
1653.08	0.01274
1653.77	0.01307
1654.46	0.0129
1655.15	0.01184
1655.84	0.01199
1656.53	0.01225
1657.22	0.01241
1657.91	0.01362
1658.6	0.01541
1659.29	0.01601
1659.98	0.01688
1660.67	0.01715
1661.36	0.01766
1662.05	0.01839
1662.74	0.01913
1663.43	0.01995
1664.12	0.02062
1664.81	0.02238
1665.5	0.0234
1666.19	0.02364
1666.88	0.02449
1667.57	0.02555
1668.27	0.02705
1668.95	0.02759
1669.65	0.02844
1670.34	0.03037
1671.03	0.03151
1671.72	0.03258
1672.41	0.0332
1673.1	0.0343
1673.79	0.03514
1674.48	0.0366
1675.18	0.0376
1675.87	0.03821
1676.56	0.03968
1677.25	0.0412
1677.94	0.04212
1678.63	0.04366
1679.33	0.04418
1680.02	0.0463
1680.71	0.04861
1681.4	0.05028
1682.09	0.05248
1682.79	0.05343
1683.48	0.05448
1684.17	0.05568
1684.86	0.05456
1685.56	0.05522
1686.25	0.05432
1686.94	0.05531
1687.63	0.0564
1688.33	0.05752
1689.02	0.06033
1689.71	0.06309
1690.41	0.06539
1691.1	0.06683
1691.79	0.06695
1692.48	0.06989
1693.18	0.07072
1693.87	0.07213
1694.57	0.07383
1695.26	0.07596
1695.95	0.0784
1696.64	0.08161
1697.34	0.08172
1698.03	0.08118
1698.73	0.08095
1699.42	0.08303
1700.11	0.08172
1700.81	0.08128
1701.5	0.08403
1702.2	0.08449
1702.89	0.08519
1703.59	0.08625
1704.28	0.08714
1704.97	0.08815
1705.67	0.08934
1706.36	0.09043
1707.06	0.0891
1707.75	0.09013
1708.45	0.09238
1709.14	0.09053
1709.84	0.08912
1710.53	0.08826
1711.23	0.08871
1711.92	0.08924
1712.62	0.09015
1713.31	0.0909
1714.01	0.09137
1714.7	0.09443
1715.4	0.09515
1716.09	0.09603
1716.79	0.09307
1717.48	0.09073
1718.18	0.08957
1718.88	0.08691
1719.57	0.08524
1720.27	0.0838
1720.96	0.08305
1721.66	0.08418
1722.36	0.08257
1723.05	0.08186
1723.75	0.07816
1724.44	0.07693
1725.14	0.07777
1725.84	0.07643
1726.53	0.07664
1727.23	0.0746
1727.93	0.07388
1728.62	0.07267
1729.32	0.06995
1730.02	0.06814
1730.71	0.06637
1731.41	0.06534
1732.11	0.06596
1732.81	0.06568
1733.5	0.06513
1734.2	0.06208
1734.9	0.06169
1735.6	0.06079
1736.29	0.05969
1736.99	0.05778
1737.69	0.05598
1738.38	0.05463
1739.08	0.05423
1739.78	0.05237
1740.48	0.05158
1741.18	0.05066
1741.87	0.05021
1742.57	0.05055
1743.27	0.04943
1743.97	0.04776
1744.67	0.04668
1745.37	0.04563
1746.06	0.04463
1746.76	0.04365
1747.46	0.04272
1747.94	0.04429
1748.64	0.0428
1749.33	0.04348
1750.02	0.04227
1750.71	0.04155
1751.4	0.04271
1752.09	0.04254
1752.78	0.04371
1753.48	0.04146
1754.17	0.0428
1754.86	0.04293
1755.55	0.04321
1756.25	0.04118
1756.94	0.03844
1757.63	0.0366
1758.32	0.03733
1759.01	0.0364
1759.71	0.03781
1760.4	0.0368
1761.09	0.03771
1761.79	0.03899
1762.48	0.03949
1763.17	0.03822
1763.87	0.03769
1764.56	0.03664
1765.25	0.03625
1765.95	0.03499
1766.64	0.03598
1767.33	0.03486
1768.03	0.03525
1768.72	0.03685
1769.42	0.03782
1770.11	0.03821
1770.8	0.03869
1771.5	0.03841
1772.19	0.03983
1772.89	0.03926
1773.58	0.04086
1774.28	0.04066
1774.97	0.04207
1775.66	0.042
1776.36	0.04026
1777.06	0.03785
1777.75	0.0373
1778.45	0.03724
1779.14	0.04005
1779.84	0.0406
1780.53	0.04226
1781.23	0.0424
1781.92	0.04356
1782.62	0.04183
1783.31	0.03949
1784.01	0.03811
1784.71	0.03755
1785.4	0.03789
1786.1	0.03998
1786.8	0.04115
1787.49	0.04263
1788.19	0.04264
1788.88	0.04326
1789.58	0.04262
1790.28	0.04296
1790.98	0.04281
1791.67	0.04078
1792.37	0.04079
1793.07	0.04126
1793.76	0.04234
1794.46	0.04219
1795.16	0.04173
1795.86	0.04265
1796.55	0.04362
1797.25	0.04474
1797.95	0.0446
1798.65	0.045
1799.34	0.04731
1800.04	0.04798
1800.74	0.04885
1801.44	0.04987
1802.14	0.05046
1802.84	0.05072
1803.54	0.05087
1804.23	0.05054
1804.93	0.05074
1805.63	0.05131
1806.33	0.05254
1807.03	0.05232
1807.73	0.05215
1808.43	0.05273
1809.13	0.05222
1809.83	0.05326
1810.53	0.05343
1811.23	0.05347
1811.93	0.05464
1812.63	0.05588
1813.33	0.05707
1814.03	0.05794
1814.73	0.05737
1815.43	0.05877
1816.13	0.05845
1816.83	0.05941
1817.53	0.05995
1818.23	0.05995
1818.93	0.06218
1819.63	0.06574
1820.33	0.06798
1821.03	0.06967
1821.73	0.06946
1822.43	0.06947
1823.13	0.06875
1823.84	0.06772
1824.54	0.0666
1825.24	0.0672
1825.94	0.06975
1826.64	0.0743
1827.34	0.07844
1828.05	0.0808
1828.75	0.08299
1829.45	0.08309
1830.15	0.08343
1830.85	0.08343
1831.56	0.08414
1832.26	0.08659
1832.96	0.08849
1833.66	0.08991
1834.37	0.09396
1835.07	0.09761
1835.77	0.10218
1836.48	0.10218
1837.18	0.10309
1837.88	0.10674
1838.59	0.10856
1839.29	0.11039
1839.99	0.11312
1840.7	0.11404
1841.4	0.11951
1842.1	0.12407
1842.81	0.12772
1843.51	0.12954
1844.22	0.13411
1844.92	0.14049
1845.62	0.14505
1846.33	0.1487
1847.03	0.15326
1847.74	0.15691
1848.44	0.1633
1849.15	0.16512
1849.85	0.16877
1850.56	0.16968
1851.26	0.17425
1851.97	0.17972
1852.67	0.18519
1853.38	0.19067
1854.08	0.19523
1854.79	0.19979
1855.5	0.2007
1856.2	0.20891
1856.91	0.21804
1857.61	0.22168
1858.32	0.22989
1859.02	0.23537
1859.73	0.23902
1860.44	0.24175
1861.14	0.24632
1861.85	0.24723
1862.56	0.24632
1863.26	0.25361
1863.97	0.25909
1864.68	0.26091
1865.38	0.26912
1866.09	0.2746
1866.8	0.27916
1867.51	0.28189
1868.21	0.28646
1868.92	0.28828
1869.63	0.29558
1870.34	0.29923
1871.04	0.30196
1871.75	0.30014
1872.46	0.30288
1873.17	0.30744
1873.87	0.30744
1874.58	0.30926
1875.29	0.30835
1876	0.30926
1876.71	0.312
1877.42	0.30926
1878.13	0.31018
1878.84	0.30835
1879.54	0.3047
1880.25	0.30288
1880.96	0.30288
1881.67	0.3047
1882.38	0.30561
1883.09	0.3047
1883.8	0.30196
1884.51	0.29923
1885.22	0.29832
1885.93	0.29102
1886.64	0.28372
1887.35	0.28007
1888.06	0.28189
1888.77	0.28007
1889.48	0.27733
1890.19	0.27825
1890.9	0.27551
1891.61	0.27095
1892.32	0.26365
1893.03	0.25544
1893.74	0.25361
1894.45	0.2527
1895.16	0.25179
1895.88	0.24996
1896.59	0.2454
1897.3	0.24632
1898.01	0.24267
1898.72	0.23811
1899.43	0.23172
1900.14	0.22807
1900.86	0.22168
1901.57	0.21347
1902.28	0.20891
1902.99	0.20982
1903.7	0.20344
1904.42	0.20161
1905.13	0.19979
1905.84	0.19796
1906.55	0.19614
1907.27	0.19523
1907.98	0.18793
1908.69	0.18337
1909.4	0.17972
1910.12	0.17607
1910.83	0.17151
1911.54	0.16968
1912.26	0.1706
1912.97	0.16786
1913.68	0.16421
1914.4	0.16056
1915.11	0.156
1915.83	0.15326
1916.54	0.14779
1917.25	0.14414
1917.97	0.14049
1918.68	0.14049
1919.4	0.14232
1920.11	0.13867
1920.83	0.13775
1921.54	0.13411
1922.26	0.13319
1922.97	0.13228
1923.68	0.12863
1924.4	0.12863
1925.12	0.12589
1925.83	0.12772
1926.55	0.12589
1927.26	0.12225
1927.98	0.1186
1928.69	0.11495
1929.41	0.11404
1930.12	0.11221
1930.84	0.10947
1931.56	0.10947
1932.27	0.10856
1932.99	0.10674
1933.7	0.10218
1934.42	0.09761
1935.14	0.09488
1935.85	0.09305
1936.57	0.09396
1937.29	0.09488
1938	0.0967
1938.72	0.09761
1939.44	0.0967
1940.15	0.09396
1940.87	0.09047
1941.59	0.08785
1942.31	0.08414
1943.02	0.08291
1943.74	0.08359
1944.46	0.08335
1945.18	0.08458
1945.9	0.08455
1946.61	0.08445
1947.33	0.08233
1948.05	0.08002
1948.77	0.07875
1949.49	0.07649
1950.21	0.07736
1950.92	0.07594
1951.64	0.07449
1952.36	0.0737
1953.08	0.07299
1953.8	0.07179
1954.52	0.06959
1955.24	0.06851
1955.96	0.06785
1956.68	0.06636
1957.4	0.06419
1958.12	0.06366
1958.84	0.06247
1959.56	0.06215
1960.28	0.06166
1961	0.06106
1961.72	0.06199
1962.44	0.0615
1963.16	0.06129
1963.88	0.06045
1964.6	0.05851
1965.32	0.05657
1966.04	0.05483
1966.76	0.0549
1967.48	0.05416
1968.2	0.0539
1968.92	0.05446
1969.64	0.05328
1970.36	0.0545
1971.09	0.05421
1971.81	0.0526
1972.53	0.05078
1973.25	0.05065
1973.97	0.05051
1974.69	0.05065
1975.42	0.05028
1976.14	0.05022
1976.86	0.05028
1977.58	0.05155
1978.31	0.05091
1979.03	0.04985
1979.75	0.04948
1980.47	0.04847
1981.2	0.04728
1981.92	0.04691
1982.64	0.04655
1983.36	0.04785
1984.09	0.04778
1984.81	0.04822
1985.53	0.04745
1986.26	0.04719
1986.98	0.04685
1987.71	0.04577
1988.43	0.04481
1989.15	0.04413
1989.88	0.04415
1990.6	0.04399
1991.33	0.04207
1992.05	0.0425
1992.77	0.04253
1993.5	0.0435
1994.22	0.04266
1994.95	0.04249
1995.67	0.04188
1996.4	0.04107
1997.12	0.04029
1997.85	0.03954
1998.57	0.03885
1999.3	0.04048
2000.02	0.04102
2000.75	0.03986
2001.47	0.03911
2002.2	0.03935
2002.93	0.03867
2003.65	0.03818
2004.38	0.0382
2005.1	0.03915
2005.83	0.03874
2006.56	0.039
2007.28	0.03832
2008.01	0.037
2008.73	0.03689
2009.46	0.03744
2010.19	0.03731
2010.92	0.0378
2011.64	0.03806
2012.37	0.03837
2013.1	0.03724
2013.82	0.03566
2014.55	0.03547
2015.28	0.03445
2016.01	0.03434
2016.73	0.03419
2017.46	0.03393
2018.19	0.03463
2018.92	0.03497
2019.64	0.03536
2020.37	0.03459
2021.1	0.03529
2021.83	0.03658
2022.56	0.0364
2023.29	0.03547
2024.02	0.03428
2024.74	0.0336
2025.47	0.03263
2026.2	0.03159
2026.93	0.03144
2027.66	0.03182
2028.39	0.03375
2029.12	0.0345
2029.85	0.03396
2030.58	0.03229
2031.31	0.03105
2032.04	0.02913
2032.77	0.02747
2033.5	0.02762
2034.23	0.0274
2034.96	0.02838
2035.69	0.03045
2036.42	0.03249
2037.15	0.03349
2037.88	0.0344
2038.61	0.03363
2039.34	0.03255
2040.07	0.03323
2040.8	0.03221
2041.53	0.03099
2042.26	0.03026
2043	0.03031
2043.73	0.0296
2044.46	0.02898
2045.19	0.03049
2045.92	0.02992
2046.65	0.02854
2047.39	0.0294
2048.12	0.02803
2048.85	0.02885
2049.58	0.02824
2050.31	0.02734
2051.05	0.02617
2051.78	0.02722
2052.51	0.02821
2053.24	0.02744
2053.98	0.02744
2054.71	0.02837
2055.44	0.02817
2056.18	0.02809
2056.91	0.02759
2057.64	0.02575
2058.38	0.0246
2059.11	0.02453
2059.84	0.02244
2060.58	0.02314
2061.31	0.02494
2062.04	0.02599
2062.78	0.02453
2063.51	0.02395
2064.25	0.02253
2064.98	0.01993
2065.72	0.01974
2066.45	0.01816
2067.18	0.01823
2067.92	0.01822
2068.65	0.01795
2069.39	0.0181
2070.12	0.01632
2070.86	0.0177
2071.59	0.0196
2072.33	0.0219
2073.07	0.02544
2073.8	0.02675
2074.54	0.02992
2075.27	0.02944
2076.01	0.02827
2076.74	0.02807
2077.48	0.02708
2078.22	0.02699
2078.95	0.02753
2079.69	0.02837
2080.42	0.02766
2081.16	0.02729
2081.9	0.02763
2082.63	0.02596
2083.37	0.02451
2084.11	0.02426
2084.85	0.02209
2085.58	0.02041
2086.32	0.01961
2087.06	0.0194
2087.79	0.01858
2088.53	0.02024
2089.27	0.02
2090.01	0.02068
2090.74	0.02169
2091.48	0.02246
2092.22	0.0227
2092.96	0.02336
2093.7	0.02409
2094.44	0.02327
2095.17	0.02346
2095.91	0.02309
2096.65	0.02226
2097.39	0.02196
2098.13	0.02177
2098.87	0.02163
2099.61	0.02189
2100.35	0.02211
2101.09	0.02065
2101.82	0.01945
2102.56	0.01893
2103.3	0.01835
2104.04	0.0199
2104.78	0.01867
2105.52	0.01844
2106.26	0.01906
2107	0.01873
2107.74	0.01841
2108.48	0.01617
2109.22	0.01676
2109.97	0.01699
2110.71	0.01734
2111.45	0.01727
2112.19	0.01532
2112.93	0.01555
2113.67	0.01642
2114.41	0.01527
2115.15	0.01543
2115.89	0.01564
2116.63	0.01761
2117.38	0.01935
2118.12	0.01907
2118.86	0.01944
2119.6	0.02017
2120.34	0.0215
2121.08	0.02203
2121.83	0.02142
2122.57	0.02197
2123.31	0.02197
2124.05	0.02267
2124.8	0.02213
2125.54	0.02155
2126.28	0.02198
2127.03	0.02173
2127.77	0.02089
2128.51	0.02038
2129.25	0.01979
2130	0.02108
2130.74	0.02271
2131.48	0.02424
2132.23	0.02516
2132.97	0.02545
2133.72	0.02611
2134.46	0.02497
2135.2	0.02457
2135.95	0.02401
2136.69	0.02437
2137.44	0.02583
2138.18	0.02586
2138.93	0.02597
2139.67	0.0256
2140.41	0.02383
2141.16	0.02343
2141.9	0.02165
2142.65	0.02156
2143.39	0.02168
2144.14	0.02323
2144.89	0.02383
2145.63	0.0234
2146.38	0.02377
2147.12	0.02421
2147.87	0.02434
2148.61	0.02309
2149.36	0.0232
2150.11	0.02272
2150.85	0.02277
2151.6	0.02355
2152.34	0.02278
2153.09	0.02239
2153.84	0.02253
2154.58	0.02362
2155.33	0.02443
2156.08	0.02483
2156.82	0.02726
2157.57	0.02759
2158.32	0.0275
2159.07	0.02751
2159.81	0.02698
2160.56	0.02634
2161.31	0.02563
2162.06	0.0246
2162.8	0.02296
2163.55	0.02299
2164.3	0.02474
2165.05	0.02453
2165.8	0.02397
2166.54	0.02438
2167.29	0.02627
2168.04	0.02793
2168.79	0.02863
2169.54	0.02833
2170.29	0.02757
2171.04	0.02914
2171.79	0.02976
2172.54	0.0303
2173.28	0.02988
2174.03	0.02931
2174.78	0.02995
2175.53	0.02934
2176.28	0.02952
2177.03	0.02875
2177.78	0.02887
2178.53	0.03045
2179.28	0.03044
2180.03	0.03191
2180.78	0.03154
2181.53	0.02993
2182.28	0.02944
2183.04	0.02698
2183.79	0.02699
2184.54	0.02723
2185.29	0.03089
2186.04	0.03152
2186.79	0.03271
2187.54	0.03359
2188.29	0.03433
2189.04	0.03377
2189.79	0.035
2190.55	0.03442
2191.3	0.03711
2192.05	0.04127
2192.8	0.04575
2193.55	0.04842
2194.31	0.05261
2195.06	0.0556
2195.81	0.05991
2196.56	0.06466
2197.32	0.07163
2198.07	0.08017
2198.82	0.09214
2199.58	0.10035
2200.71	0.09407
2201.45	0.10149
2202.19	0.10947
2202.93	0.11449
2203.67	0.11905
2204.41	0.12589
2205.15	0.13821
2205.89	0.1487
2206.63	0.1633
2207.38	0.17835
2208.12	0.20389
2208.86	0.23263
2209.6	0.27368
2210.34	0.31063
2211.08	0.35168
2211.82	0.40414
2212.56	0.45386
2213.31	0.5013
2214.05	0.55056
2214.79	0.59481
2215.53	0.63312
2216.27	0.65867
2217.01	0.67235
2217.76	0.66596
2218.5	0.64772
2219.24	0.61807
2219.98	0.57382
2220.73	0.52502
2221.47	0.47256
2222.21	0.416
2222.96	0.35989
2223.7	0.3047
2224.44	0.25361
2225.18	0.21119
2225.93	0.17333
2226.67	0.1414
2227.42	0.11449
2228.16	0.092
2228.9	0.07398
2229.65	0.05913
2230.39	0.04799
2231.13	0.03939
2231.88	0.03363
2232.62	0.02938
2233.37	0.02536
2234.11	0.0232
2234.86	0.02023
2235.6	0.01813
2236.35	0.01663
2237.09	0.01477
2237.84	0.01228
2238.58	0.01003
2239.33	0.00842
2240.07	0.00793
2240.82	0.00702
2241.56	0.00711
2242.31	0.00673
2243.05	0.0068
2243.8	0.00652
2244.54	0.00542
2245.29	0.00412
2246.04	0.00326
2246.78	0.00307
2247.53	0.00349
2248.28	0.00314
2249.02	0.00336
2249.77	0.00381
2250.52	0.00321
2251.26	0.00278
2252.01	0.00171
2252.76	0.000932469
2253.5	0.00108
2254.25	0.00204
2255	0.00155
2255.75	0.00182
2256.49	0.00238
2257.24	0.00268
2257.99	0.00163
2258.74	0.000824029
2259.48	0.00245
2260.23	0.00282
2260.98	0.00295
2261.73	0.0038
2262.48	0.00299
2263.23	0.00172
2263.97	0.00232
2264.72	0.00106
2265.47	-0.00116
2266.22	-0.0017
2266.97	-0.000569899
2267.72	0.000488815
2268.47	0.00151
2269.22	0.00271
2269.97	0.00345
2270.72	0.00358
2271.47	0.00558
2272.22	0.00502
2272.97	0.00357
2273.72	0.00356
2274.46	0.00408
2275.21	0.00456
2275.96	0.00452
2276.72	0.00318
2277.47	0.00237
2278.22	0.0018
2278.97	0.00153
2279.72	0.000190515
2280.47	-0.000454205
2281.22	-0.00197
2281.97	-0.00134
2282.72	-0.000717895
2283.47	-0.000343455
2284.22	-7.08666e-05
2284.98	0.00139
2285.73	0.00193
2286.48	0.00202
2287.23	0.00263
2287.98	0.00449
2288.73	0.00474
2289.49	0.00549
2290.24	0.0048
2290.99	0.00393
2291.74	0.00366
2292.5	0.00241
2293.25	0.000683615
2294	-0.00129
2294.75	-0.00116
2295.51	-0.000490792
2296.26	-3.29612e-07
2297.01	-0.000149973
2297.77	-0.000371802
2298.52	-0.000355651
2299.27	-9.52576e-05
2300.03	0.00016118
2300.78	0.000922918
2301.53	-0.000237979
2302.29	-0.000752175
2303.04	-0.000206996
2303.8	-0.000251165
2304.55	7.54811e-05
2305.3	0.000334556
2306.06	0.000519468
2306.81	0.000533972
2307.57	0.00155
2308.32	0.000779532
2309.08	0.000814801
2309.83	0.00124
2310.59	0.00188
2311.34	0.00213
2312.1	0.0027
2312.85	0.00272
2313.61	0.0017
2314.36	0.00079832
2315.12	-0.000273577
2315.87	-0.0017
2316.63	-0.000873471
2317.39	-0.00168
2318.14	-0.00107
2318.9	0.000403775
2319.66	0.00158
2320.41	0.00165
2321.17	0.00195
2321.92	0.0021
2322.68	0.00102
2323.44	0.000632525
2324.19	0.00112
2324.95	0.000640436
2325.71	0.00113
2326.47	0.00144
2327.22	0.00172
2327.98	0.00144
2328.74	0.00237
2329.49	0.00152
2330.25	0.000154918
2331.01	0.000555726
2331.77	0.00085007
2332.53	0.00039059
2333.29	-0.000539575
2334.04	-0.000155906
2334.8	0.000719872
2335.56	0.000498373
2336.32	0.00125
2337.08	0.00181
2337.84	0.00208
2338.59	0.00318
2339.35	0.00336
2340.11	0.00278
2340.87	0.00298
2341.63	0.00307
2342.39	0.00305
2343.15	0.000366858
2343.91	-0.000325657
2344.67	-0.000354992
2345.43	-0.00102
2346.19	-0.000834577
2346.95	-0.000805901
2347.71	-0.00159
2348.47	-6.69112e-05
2349.23	-0.000352025
2349.99	0.000120308
2350.75	-0.00164
2351.51	-0.00158
2352.27	-0.00179
2353.03	-0.00184
2353.79	-0.0013
2354.55	-0.000354663
2355.32	0.000970375
2356.08	0.00284
2356.84	0.00202
2357.6	0.00173
2358.36	0.00149
2359.12	0.0014
2359.88	5.73524e-05
2360.65	8.63583e-05
2361.41	0.000437725
2362.17	5.0101e-05
2362.93	0.0013
2363.7	0.00198
2364.46	0.000749537
2365.22	0.00121
2365.98	0.00219
2366.75	0.00175
2367.51	0.000602861
2368.27	0.000553088
2369.04	0.00101
2369.8	-0.000842818
2370.56	-0.000826007
2371.33	-0.00074789
2372.09	-0.00117
2372.85	0.000256108
2373.62	0.00128
2374.38	0.00147
2375.14	0.00272
2375.91	0.00222
2376.67	0.00343
2377.44	0.00203
2378.2	0.000813152
2378.96	-0.000139755
2379.73	-0.000157225
2380.49	0.000617034
2381.26	0.00174
2382.02	0.00313
2382.79	0.00463
2383.55	0.00501
2384.32	0.00635
2385.08	0.006
2385.85	0.00557
2386.61	0.00356
2387.38	0.00302
2388.15	0.00178
2388.91	0.00111
2389.68	0.000395205
2390.44	-0.000492111
2391.21	0.000763711
2391.98	0.000872153
2392.74	0.00104
2393.51	0.00231
2394.28	0.0037
2395.04	0.00362
2395.81	0.00357
2396.58	0.00332
2397.34	0.00211
2398.11	0.00208
2398.88	0.00288
2399.64	0.00268
2400.41	0.00297
2401.18	0.00428
2401.95	0.00545
2402.72	0.00469
2403.48	0.00475
2404.25	0.00381
2405.02	0.00278
2405.79	0.00302
2406.56	0.00327
2407.32	0.00273
2408.09	0.00411
2408.86	0.0051
2409.63	0.00563
2410.4	0.00642
2411.17	0.0046
2411.94	0.00343
2412.71	0.00297
2413.47	0.00286
2414.24	0.00387
2415.01	0.00377
2415.78	0.00626
2416.55	0.0066
2417.32	0.0074
2418.09	0.00703
2418.86	0.00534
2419.63	0.00604
2420.4	0.00629
2421.17	0.006
2421.94	0.00635
2422.71	0.00542
2423.48	0.0047
2424.26	0.00378
2425.03	0.00426
2425.8	0.00292
2426.57	0.00393
2427.34	0.00542
2428.11	0.00546
2428.88	0.00479
2429.65	0.00529
2430.43	0.00576
2431.2	0.00514
2431.97	0.00412
2432.74	0.00392
2433.51	0.0034
2434.28	0.00376
2435.06	0.00348
2435.83	0.00413
2436.6	0.00443
2437.37	0.0043
2438.15	0.00499
2438.92	0.00438
2439.69	0.00327
2440.47	0.00444
2441.24	0.00498
2442.01	0.00539
2442.79	0.00651
2443.56	0.00812
2444.33	0.00917
2445.11	0.00832
2445.88	0.00865
2446.65	0.00836
2447.43	0.00851
2448.2	0.00883
2448.98	0.00884
2449.75	0.00776
2450.52	0.00832
2451.3	0.0081
2452.07	0.00758
2452.85	0.00742
2453.62	0.00815
2454.4	0.00773
2455.17	0.00797
2455.95	0.00831
2456.72	0.00892
2457.5	0.00828
2458.27	0.00883
2459.05	0.00937
2459.83	0.00957
2460.6	0.00998
2461.38	0.01124
2462.15	0.01102
2462.93	0.01145
2463.71	0.01039
2464.48	0.01054
2465.26	0.0096
2466.04	0.00926
2466.81	0.01051
2467.59	0.00955
2468.37	0.0096
2469.14	0.01118
2469.92	0.01098
2470.7	0.01019
2471.47	0.00976
2472.25	0.00839
2473.03	0.00892
2473.81	0.00753
2474.58	0.00622
2475.36	0.00554
2476.14	0.0073
2476.92	0.00901
2477.7	0.00887
2478.48	0.01052
2479.25	0.01241
2480.03	0.01318
2480.81	0.0159
2481.59	0.01508
2482.37	0.01595
2483.15	0.01711
2483.93	0.01835
2484.71	0.01863
2485.48	0.01722
2486.26	0.01704
2487.04	0.01707
2487.82	0.01797
2488.6	0.01712
2489.38	0.01625
2490.16	0.01794
2490.94	0.01916
2491.72	0.01712
2492.5	0.01537
2493.28	0.01421
2494.06	0.01319
2494.84	0.01432
2495.63	0.01625
2496.41	0.0171
2497.19	0.01722
2497.97	0.02051
2498.75	0.02063
2499.53	0.0175
2500.31	0.01626
2501.09	0.01564
2501.87	0.01437
2502.66	0.01501
2503.44	0.01771
2504.22	0.01805
2505	0.01881
2505.78	0.02097
2506.57	0.01897
2507.35	0.01777
2508.13	0.01574
2508.91	0.01481
2509.7	0.01296
2510.48	0.01359
2511.26	0.01585
2512.04	0.01734
2512.83	0.01903
2513.61	0.01995
2514.4	0.01934
2515.18	0.01954
2515.96	0.01865
2516.75	0.01824
2517.53	0.01745
2518.31	0.01971
2519.1	0.02037
2519.88	0.02266
2520.67	0.02128
2521.45	0.02056
2522.23	0.01991
2523.02	0.02053
2523.8	0.02085
2524.59	0.01976
2525.37	0.02029
2526.16	0.02275
2526.94	0.02193
2527.73	0.02352
2528.51	0.02299
2529.3	0.02515
2530.08	0.02597
2530.87	0.02773
2531.66	0.02784
2532.44	0.02711
2533.23	0.02739
2534.01	0.02729
2534.8	0.02369
2535.59	0.02271
2536.37	0.02263
2537.16	0.02455
2537.95	0.02485
2538.73	0.02617
2539.52	0.0275
2540.31	0.02937
2541.09	0.03054
2541.88	0.03217
2542.67	0.0315
2543.46	0.03153
2544.24	0.02911
2545.03	0.02858
2545.82	0.03051
2546.61	0.0305
2547.39	0.03099
2548.18	0.03238
2548.97	0.0339
2549.76	0.03654
2550.55	0.03787
2551.33	0.03889
2552.12	0.03824
2552.91	0.03893
2553.7	0.04022
2554.49	0.03878
2555.28	0.03806
2556.07	0.03831
2556.86	0.0367
2557.65	0.03439
2558.44	0.03505
2559.23	0.03523
2560.02	0.03498
2560.81	0.03509
2561.6	0.03628
2562.39	0.03899
2563.18	0.03907
2563.97	0.03997
2564.76	0.03823
2565.55	0.03616
2566.34	0.03854
2567.13	0.03837
2567.92	0.03866
2568.71	0.0417
2569.5	0.04401
2570.29	0.04724
2571.08	0.04762
2571.88	0.04803
2572.67	0.04448
2573.46	0.04077
2574.25	0.04087
2575.04	0.03851
2575.83	0.03765
2576.63	0.03826
2577.42	0.03865
2578.21	0.04255
2579	0.04535
2579.8	0.04729
2580.59	0.04668
2581.38	0.04705
2582.17	0.0496
2582.97	0.05146
2583.76	0.05271
2584.55	0.05389
2585.35	0.05357
2586.14	0.05323
2586.93	0.05188
2587.73	0.05121
2588.52	0.04883
2589.31	0.04717
2590.11	0.04895
2590.9	0.04959
2591.7	0.04904
2592.49	0.04916
2593.28	0.04826
2594.08	0.04846
2594.87	0.04857
2595.67	0.05202
2596.46	0.05405
2597.26	0.05707
2598.05	0.0601
2598.85	0.05995
2599.64	0.06005
2600.44	0.05914
2601.24	0.05931
2602.03	0.05885
2602.83	0.05767
2603.62	0.06045
2604.42	0.05912
2605.21	0.05828
2606.01	0.05637
2606.81	0.05451
2607.6	0.05403
2608.4	0.0535
2609.2	0.05677
2609.99	0.05898
2610.79	0.06154
2611.59	0.06415
2612.38	0.06659
2613.18	0.06844
2613.98	0.07001
2614.78	0.06915
2615.57	0.06748
2616.37	0.06815
2617.17	0.06919
2617.97	0.06775
2618.77	0.06596
2619.56	0.06454
2620.36	0.06461
2621.16	0.06424
2621.96	0.06522
2622.76	0.06433
2623.56	0.06378
2624.35	0.06603
2625.15	0.06845
2625.95	0.06734
2626.75	0.06727
2627.55	0.0651
2628.35	0.06512
2629.15	0.06559
2629.95	0.0668
2630.75	0.0679
2631.55	0.06746
2632.35	0.06889
2633.15	0.07099
2633.95	0.06978
2634.75	0.06971
2635.55	0.06862
2636.35	0.07192
2637.15	0.07171
2637.95	0.07275
2638.75	0.07205
2639.55	0.0697
2640.35	0.0678
2641.16	0.06766
2641.96	0.06737
2642.76	0.06723
2643.56	0.06871
2644.36	0.0705
2645.16	0.07184
2645.96	0.07435
2646.77	0.07422
2647.57	0.07437
2648.37	0.0734
2649.17	0.07294
2649.98	0.07127
2650.78	0.06859
2651.58	0.06956
2652.38	0.07077
2653.19	0.0741
2653.99	0.07572
2654.79	0.07952
2655.6	0.0817
2656.4	0.0822
2657.2	0.08101
2658.01	0.07898
2658.81	0.07681
2659.61	0.07821
2660.42	0.07723
2661.22	0.07716
2662.03	0.07698
2662.83	0.07896
2663.63	0.07795
2664.44	0.07736
2665.24	0.07645
2666.05	0.07484
2666.85	0.07348
2667.66	0.07301
2668.46	0.07153
2669.27	0.07126
2670.07	0.07127
2670.88	0.07196
2671.68	0.07363
2672.49	0.07456
2673.29	0.07398
2674.1	0.07313
2674.91	0.07274
2675.71	0.07219
2676.52	0.07091
2677.32	0.06899
2678.13	0.06791
2678.94	0.06747
2679.74	0.06762
2680.55	0.06944
2681.36	0.06916
2682.16	0.06943
2682.97	0.07175
2683.78	0.07224
2684.59	0.07432
2685.39	0.07462
2686.2	0.07445
2687.01	0.07316
2687.82	0.07214
2688.62	0.0721
2689.43	0.06986
2690.24	0.06792
2691.05	0.06768
2691.86	0.0677
2692.67	0.06879
2693.47	0.06965
2694.28	0.0688
2695.09	0.06927
2695.9	0.06776
2696.71	0.06715
2697.52	0.06615
2698.33	0.06444
2699.14	0.06175
2699.95	0.06281
2700.76	0.06374
2701.57	0.06565
2702.38	0.06531
2703.19	0.0656
2704	0.06232
2704.81	0.06239
2705.62	0.06055
2706.43	0.05885
2707.24	0.05749
2708.05	0.05803
2708.86	0.05826
2709.67	0.05799
2710.48	0.05752
2711.29	0.0571
2712.1	0.05501
2712.91	0.05553
2713.73	0.05544
2714.54	0.05561
2715.35	0.05423
2716.16	0.05133
2716.97	0.05117
2717.79	0.05029
2718.6	0.04834
2719.41	0.04888
2720.22	0.04886
2721.03	0.04886
2721.85	0.04961
2722.66	0.0465
2723.47	0.04433
2724.29	0.04394
2725.1	0.04445
2725.91	0.04397
2726.73	0.04342
2727.54	0.0438
2728.35	0.04296
2729.17	0.04367
2729.98	0.0426
2730.79	0.04056
2731.61	0.03949
2732.42	0.03858
2733.24	0.03886
2734.05	0.0419
2734.86	0.04319
2735.68	0.04243
2736.49	0.04196
2737.31	0.04302
2738.12	0.04125
2738.94	0.03799
2739.75	0.03537
2740.57	0.03412
[truncated: 370 more rows]

## Sheet: Figure 3
Figure 3a						Figure 3b
	SF intensity (n.u.)					Orientational Analysis
Wavenumber	SPS	SSP	PPP				Relative SF intensity (delta Distribution)				Relative SF intensity (Gaussian Distribution with 15o standard deviation)
2300.03	0.01734	0.02867	0.00981			Tilt angle (degrees)	SPS	SSP	PPP		SPS	SSP	PPP
2300.76	0.01702	0.0278	0.00838			0	1.27309e-09	47.7467	0.0365		0.29419	24.2837	0.5102
2301.49	0.01813	0.02679	0.00787			0.90012	2.24477e-06	47.7109	0.03542		0.31295	23.9436	0.55048
2302.22	0.01876	0.02801	0.00742			1.8	3.3976e-05	47.6051	0.03232		0.33286	23.5946	0.59352
2302.95	0.01862	0.02855	0.00831			2.7	0.000169905	47.4291	0.02747		0.35396	23.2367	0.63946
2303.68	0.01794	0.02924	0.00982			3.6	0.00053352	47.1838	0.02136		0.37632	22.87	0.68847
2304.41	0.01775	0.02833	0.01095			4.5	0.0013	46.8699	0.01465		0.39999	22.4945	0.74067
2305.15	0.01645	0.02863	0.01101			5.4	0.00267	46.4889	0.00819		0.42503	22.1105	0.79623
2305.88	0.01624	0.02754	0.01195			6.30001	0.00492	46.0421	0.00298		0.45149	21.7179	0.85529
2306.61	0.01438	0.02819	0.01149			7.20002	0.00834	45.5314	0.000177706		0.47942	21.317	0.91799
2307.34	0.01376	0.02814	0.0115			8.10002	0.01326	44.9586	0.00109		0.50887	20.9081	0.98447
2308.07	0.01186	0.02836	0.01235			9.00002	0.02005	44.3261	0.00715		0.5399	20.4912	1.05489
2308.8	0.01151	0.02875	0.01241			9.90002	0.0291	43.6361	0.01988		0.57256	20.0668	1.12935
2309.54	0.01123	0.02884	0.01253			10.8	0.04082	42.8915	0.04091		0.60687	19.6352	1.208
2310.27	0.01034	0.02871	0.01135			11.7	0.05564	42.0949	0.07191		0.64288	19.1966	1.29093
2311	0.01049	0.02957	0.01121			12.6	0.074	41.2493	0.11462		0.68063	18.7516	1.37825
2311.73	0.0129	0.02853	0.01065			13.5	0.09634	40.3579	0.17081		0.72013	18.3004	1.47005
2312.47	0.01446	0.02797	0.00967			14.4	0.12312	39.4241	0.24222		0.76142	17.8437	1.5664
2313.2	0.01562	0.02844	0.00945			15.3	0.15475	38.4511	0.33058		0.8045	17.3818	1.66735
2313.93	0.0166	0.02871	0.00849			16.2	0.19167	37.4425	0.4376		0.84938	16.9154	1.77293
2314.66	0.01748	0.02759	0.00912			17.1	0.23428	36.4018	0.56488		0.89605	16.4451	1.88315
2315.4	0.01709	0.02736	0.01006			18	0.28295	35.3328	0.71396		0.94449	15.9713	1.998
2316.13	0.01702	0.02696	0.01045			18.9	0.33803	34.2391	0.88624		0.99468	15.4949	2.11743
2316.86	0.01641	0.02649	0.01095			19.8	0.39983	33.1244	1.08302		1.04658	15.0164	2.24136
2317.6	0.01626	0.02591	0.00995			20.7	0.46861	31.9925	1.30539		1.10014	14.5365	2.3697
2318.33	0.01616	0.02638	0.01056			21.6	0.5446	30.8469	1.55432		1.15529	14.056	2.5023
2319.06	0.01823	0.02543	0.01163			22.5	0.62795	29.6916	1.83054		1.21196	13.5756	2.63899
2319.8	0.0182	0.02531	0.01088			23.4	0.71877	28.5299	2.1346		1.27005	13.096	2.77956
2320.53	0.0181	0.02584	0.01065			24.3	0.81712	27.3656	2.46681		1.32945	12.6179	2.92375
2321.26	0.01707	0.02503	0.01116			25.2	0.92298	26.202	2.82725		1.39003	12.1423	3.07129
2322	0.01596	0.02423	0.0114			26.1	1.03626	25.0426	3.21574		1.45166	11.6697	3.22184
2322.73	0.01443	0.02415	0.01143			27	1.15682	23.8906	3.63186		1.51419	11.2011	3.37503
2323.47	0.0132	0.02507	0.01159			27.9	1.28444	22.7491	4.07491		1.57743	10.737	3.53045
2324.2	0.01243	0.02602	0.01101			28.8	1.41881	21.6211	4.54393		1.6412	10.2784	3.68764
2324.93	0.01411	0.02651	0.01102			29.7	1.5596	20.5095	5.03772		1.70531	9.82581	3.84613
2325.67	0.01531	0.02743	0.01081			30.6	1.70635	19.4169	5.55476		1.76952	9.38007	4.00538
2326.4	0.01683	0.0276	0.01079			31.5	1.85858	18.3458	6.09333		1.83361	8.94181	4.16482
2327.14	0.01712	0.02786	0.01042			32.4	2.0157	17.2985	6.6514		1.89734	8.51169	4.32386
2327.87	0.01723	0.02793	0.0103			33.3	2.1771	16.2772	7.22675		1.96044	8.09034	4.48186
2328.61	0.01652	0.02742	0.01165			34.2	2.34209	15.2838	7.81689		2.02266	7.67833	4.63815
2329.34	0.016	0.02737	0.01149			35.1	2.5099	14.3199	8.41911		2.0837	7.2762	4.79206
2330.08	0.01512	0.02735	0.01125			36	2.67974	13.3872	9.03053		2.1433	6.88446	4.94287
2330.81	0.01531	0.02811	0.01202			36.9	2.85075	12.487	9.64807		2.20115	6.50357	5.08985
2331.55	0.01526	0.02787	0.01231			37.8	3.02206	11.6203	10.2685		2.25696	6.13393	5.23226
2332.28	0.01558	0.02783	0.01338			38.7	3.19273	10.7882	10.8884		2.31043	5.77591	5.36935
2333.02	0.01522	0.0281	0.01304			39.6	3.3618	9.99138	11.5042		2.36126	5.42981	5.50037
2333.75	0.01544	0.02744	0.01298			40.5	3.52831	9.23036	12.1125		2.40915	5.0959	5.62456
2334.49	0.01564	0.02667	0.01339			41.4	3.69125	8.50549	12.7095		2.45381	4.77439	5.74117
2335.22	0.0154	0.02632	0.01313			42.3	3.84963	7.81695	13.2916		2.49495	4.46544	5.84948
2335.96	0.01597	0.0261	0.01335			43.2	4.00246	7.16473	13.8551		2.53229	4.16915	5.94877
2336.7	0.01607	0.02614	0.01166			44.1	4.14874	6.54865	14.3964		2.56557	3.88558	6.03835
2337.43	0.01697	0.02504	0.01091			45	4.28751	5.96839	14.9117		2.59451	3.61476	6.11755
2338.17	0.0179	0.02506	0.01058			45.9	4.41781	5.42347	15.3977		2.61889	3.35663	6.18577
2338.9	0.01795	0.02538	0.01043			46.8	4.53875	4.91325	15.8508		2.63848	3.11112	6.24241
2339.64	0.0169	0.02682	0.01053			47.7	4.64944	4.43698	16.268		2.65306	2.87811	6.28693
2340.38	0.01601	0.02724	0.0098			48.6	4.74906	3.99381	16.646		2.66247	2.65742	6.31887
2341.11	0.01646	0.02835	0.01034			49.5	4.83686	3.58275	16.982		2.66654	2.44887	6.33778
2341.85	0.01547	0.02814	0.01072			50.4	4.91213	3.20274	17.2733		2.66513	2.2522	6.34332
2342.59	0.01525	0.02961	0.01056			51.3	4.97423	2.85262	17.5176		2.65814	2.06714	6.33517
2343.32	0.0161	0.02957	0.0118			52.2	5.02262	2.53116	17.7127		2.64549	1.8934	6.31311
2344.06	0.01553	0.02937	0.01239			53.1	5.05682	2.2371	17.8568		2.62712	1.73066	6.27699
2344.8	0.01665	0.02818	0.01419			54	5.07644	1.9691	17.9485		2.60302	1.57854	6.22674
2345.53	0.01604	0.02832	0.01406			54.9	5.08119	1.72578	17.9864		2.5732	1.4367	6.16234
2346.27	0.01589	0.0288	0.01492			55.8	5.07088	1.50578	17.9699		2.53771	1.30473	6.0839
2347.01	0.01547	0.02944	0.01522			56.7	5.0454	1.30768	17.8985		2.49661	1.18224	5.99156
2347.75	0.01615	0.02901	0.015			57.6	5.00476	1.13007	17.772		2.45003	1.06882	5.88559
2348.48	0.01614	0.03088	0.01545			58.5001	4.94907	0.97156	17.5908		2.39812	0.96404	5.76631
2349.22	0.01609	0.03052	0.01407			59.4002	4.87852	0.83077	17.3555		2.34103	0.86747	5.63413
2349.96	0.01748	0.03048	0.01342			60.2998	4.79343	0.70633	17.0672		2.279	0.7787	5.48956
2350.7	0.01863	0.02986	0.01388			61.1999	4.69423	0.59692	16.7273		2.21225	0.69729	5.33317
2351.43	0.01905	0.02972	0.01319			62.1	4.58141	0.50125	16.3377		2.14106	0.62281	5.16562
2352.17	0.0184	0.02989	0.01261			63.0001	4.4556	0.41807	15.9004		2.06574	0.55485	4.98764
2352.91	0.01574	0.02863	0.01111			63.9003	4.3175	0.3462	15.4181		1.98662	0.493	4.80004
2353.65	0.01386	0.02846	0.01128			64.7998	4.16793	0.2845	14.8935		1.90405	0.43684	4.60367
2354.39	0.01341	0.02841	0.01215			65.6999	4.00775	0.23189	14.3298		1.81842	0.38599	4.39949
2355.12	0.01391	0.02772	0.0129			66.6	3.83795	0.18737	13.7305		1.73013	0.34006	4.18848
2355.86	0.01328	0.0274	0.01319			67.5002	3.65956	0.14998	13.0994		1.63962	0.29869	3.97169
2356.6	0.01567	0.02738	0.0134			68.4003	3.4737	0.11884	12.4405		1.54732	0.26153	3.75021
2357.34	0.01868	0.02526	0.01425			69.2998	3.28153	0.09314	11.7579		1.45371	0.22823	3.52518
2358.08	0.02199	0.02528	0.01489			70.1999	3.08428	0.07214	11.0562		1.35925	0.19847	3.29776
2358.82	0.02354	0.02605	0.0147			71.1	2.88322	0.05516	10.3398		1.26442	0.17195	3.06916
2359.56	0.02241	0.02684	0.0136			72.0002	2.67965	0.04158	9.61365		1.16973	0.14839	2.84058
2360.3	0.02234	0.02773	0.01393			72.9003	2.4749	0.03086	8.88242		1.07567	0.12751	2.61326
2361.04	0.02074	0.02867	0.01345			73.7998	2.27031	0.02252	8.15102		0.98273	0.10905	2.38843
2361.78	0.02017	0.02982	0.01456			74.7	2.06724	0.01612	7.42438		0.89142	0.09279	2.16731
2362.51	0.01983	0.03032	0.01546			75.6001	1.86703	0.0113	6.70742		0.80222	0.07851	1.95113
2363.25	0.01994	0.03111	0.01592			76.5002	1.67103	0.00773	6.00498		0.71563	0.066	1.74108
2363.99	0.02197	0.0326	0.01684			77.3997	1.48055	0.00515	5.32187		0.6321	0.05508	1.53833
2364.73	0.02252	0.03059	0.01717			78.2998	1.29687	0.00332	4.66276		0.55211	0.04558	1.34403
2365.47	0.02326	0.02915	0.01796			79.2	1.12123	0.00207	4.03217		0.47609	0.03735	1.15927
2366.21	0.02266	0.02903	0.01773			80.1001	0.95483	0.00123	3.43445		0.40447	0.03025	0.9851
2366.95	0.02244	0.02859	0.01728			81.0002	0.79879	0.000700246	2.87373		0.33764	0.02415	0.8225
2367.69	0.02129	0.03005	0.01791			81.8997	0.65418	0.000373956	2.35389		0.27598	0.01895	0.67242
2368.43	0.01931	0.02971	0.01656			82.7999	0.522	0.000185282	1.87853		0.21983	0.01455	0.53571
2369.17	0.01872	0.03169	0.01674			83.7	0.40313	8.34921e-05	1.45096		0.16951	0.01085	0.41316
2369.91	0.02	0.0329	0.01666			84.6001	0.29841	3.3235e-05	1.07417		0.12531	0.00779	0.30547
2370.66	0.02142	0.03515	0.01629			85.5002	0.20855	1.11707e-05	0.75077		0.08748	0.0053	0.21327
2371.39	0.02346	0.03559	0.01648			86.3997	0.13417	2.93973e-06	0.48303		0.05623	0.00334	0.13709
2372.14	0.02308	0.03481	0.01647			87.2999	0.07577	5.25997e-07	0.27282		0.03173	0.00185	0.07738
2372.88	0.02479	0.0332	0.01768			88.2	0.03377	4.67101e-08	0.12161		0.01414	0.000816708	0.03447
2373.62	0.02459	0.03304	0.01736			89.1001	0.00846	7.71143e-10	0.03046		0.00354	0.000203045	0.00863
2374.36	0.02481	0.03226	0.01842			90.0002	0	5.8848e-31	1.93732e-29		0	0	0
2375.1	0.02391	0.03202	0.01874
2375.84	0.02214	0.03073	0.01844
2376.58	0.02066	0.03122	0.01789
2377.32	0.02157	0.03072	0.01868
2378.07	0.02121	0.03095	0.01897
2378.81	0.0222	0.03112	0.019
2379.55	0.0221	0.03149	0.01829
2380.29	0.02322	0.03162	0.01871
2381.03	0.02315	0.03287	0.01702
2381.78	0.02419	0.03281	0.01669
2382.52	0.02548	0.03217	0.01586
2383.26	0.02488	0.03212	0.01628
2384	0.02515	0.03321	0.01733
2384.74	0.02612	0.03213	0.02004
2385.49	0.02644	0.03175	0.02156
2386.23	0.02684	0.03209	0.02223
2386.97	0.02592	0.0319	0.02237
2387.72	0.02571	0.03023	0.02207
2388.46	0.02443	0.03139	0.02177
2389.2	0.02382	0.0307	0.02074
2389.95	0.02443	0.03015	0.02044
2390.69	0.02566	0.03072	0.02049
2391.43	0.02658	0.03175	0.01994
2392.18	0.02645	0.03169	0.02132
2392.92	0.0275	0.03282	0.02167
2393.66	0.02693	0.03378	0.02183
2394.41	0.02686	0.03387	0.0207
2395.15	0.02799	0.03292	0.01972
2395.89	0.0275	0.03516	0.02049
2396.64	0.02816	0.03574	0.01994
2397.38	0.02903	0.03618	0.01992
2398.13	0.03055	0.03636	0.0186
2398.87	0.0314	0.03681	0.01739
2399.62	0.03045	0.0353	0.01917
2400.36	0.0282	0.03344	0.01948
2401.11	0.02729	0.03277	0.02019
2401.85	0.02631	0.0315	0.01835
2402.59	0.02563	0.03172	0.01802
2403.34	0.02555	0.0323	0.01783
2404.09	0.02587	0.03198	0.01759
2404.83	0.02579	0.03258	0.01712
2405.58	0.02659	0.03247	0.01707
2406.32	0.02719	0.03195	0.01808
2407.07	0.0266	0.03148	0.01922
2407.81	0.02587	0.03096	0.02024
2408.56	0.02648	0.03342	0.02053
2409.3	0.02591	0.03435	0.02013
2410.05	0.02623	0.03562	0.02054
2410.8	0.02739	0.03568	0.01981
2411.54	0.02758	0.03452	0.02052
2412.29	0.02607	0.03501	0.0212
2413.04	0.02562	0.03315	0.0218
2413.78	0.02609	0.03181	0.02173
2414.53	0.02694	0.03258	0.02101
2415.28	0.02721	0.03236	0.02159
2416.02	0.02734	0.03385	0.02048
2416.77	0.02753	0.03305	0.02103
2417.52	0.02937	0.03347	0.02154
2418.26	0.02956	0.03291	0.02167
2419.01	0.03008	0.03309	0.02261
2419.76	0.02903	0.03247	0.02265
2420.51	0.02957	0.03225	0.02147
2421.25	0.03042	0.03283	0.02117
2422	0.03003	0.03433	0.02003
2422.75	0.02949	0.03581	0.02005
2423.5	0.03033	0.03619	0.0186
2424.24	0.03097	0.0368	0.01994
2424.99	0.03181	0.03822	0.02076
2425.74	0.03244	0.03712	0.02067
2426.49	0.03264	0.03592	0.02171
2427.24	0.03128	0.03422	0.02159
2427.99	0.03287	0.03356	0.02173
2428.74	0.03316	0.03357	0.02188
2429.48	0.03371	0.03206	0.02104
2430.23	0.03524	0.03238	0.02261
2430.98	0.03728	0.03105	0.02296
2431.73	0.0384	0.03117	0.02376
2432.48	0.03762	0.0325	0.02451
2433.23	0.03785	0.03308	0.02433
2433.98	0.03544	0.03366	0.02513
2434.73	0.03522	0.03357	0.02446
2435.48	0.03601	0.03446	0.0241
2436.23	0.0355	0.03667	0.02266
2436.98	0.03782	0.03581	0.02259
2437.73	0.03957	0.0366	0.02308
2438.48	0.04175	0.03464	0.02322
2439.23	0.04271	0.03365	0.02287
2439.98	0.042	0.03425	0.02353
2440.73	0.04233	0.03458	0.02412
2441.48	0.04181	0.03506	0.02465
2442.23	0.04232	0.03462	0.02479
2442.98	0.04154	0.03605	0.02383
2443.73	0.04114	0.03642	0.02327
2444.48	0.04134	0.03628	0.02302
2445.23	0.04102	0.03608	0.02191
2445.98	0.04132	0.03438	0.02171
2446.73	0.04169	0.0347	0.02209
2447.48	0.04118	0.03507	0.02214
2448.24	0.04273	0.03574	0.02365
2448.99	0.04263	0.03782	0.02499
2449.74	0.04289	0.0378	0.02607
2450.49	0.04319	0.03755	0.02555
2451.24	0.04523	0.03543	0.02676
2451.99	0.04661	0.0343	0.02611
2452.74	0.04847	0.03378	0.02526
2453.5	0.04905	0.03341	0.02471
2454.25	0.0488	0.03484	0.02483
2455	0.05003	0.03528	0.02493
2455.75	0.0506	0.0365	0.02526
2456.51	0.05015	0.03784	0.02592
2457.26	0.05077	0.03793	0.02558
2458.01	0.05196	0.03818	0.02538
2458.76	0.05528	0.03692	0.02573
2459.52	0.05593	0.03757	0.02547
2460.27	0.05577	0.03873	0.02495
2461.02	0.0554	0.03901	0.0248
2461.78	0.05526	0.03889	0.02505
2462.53	0.05633	0.03769	0.02547
2463.28	0.05465	0.03817	0.0244
2464.04	0.05441	0.03626	0.02435
2464.79	0.0557	0.03612	0.02457
2465.54	0.05797	0.03661	0.02501
2466.3	0.06034	0.03763	0.0239
2467.05	0.06078	0.03857	0.02427
2467.81	0.06112	0.03952	0.02324
2468.56	0.0631	0.03987	0.02413
2469.32	0.06235	0.03948	0.02463
2470.07	0.06147	0.04011	0.02356
2470.82	0.0592	0.04134	0.02302
2471.58	0.05956	0.03986	0.02448
2472.33	0.06225	0.04085	0.02535
2473.09	0.06591	0.04161	0.02584
2473.84	0.06922	0.04188	0.02618
2474.6	0.07136	0.04194	0.02553
2475.35	0.07159	0.0417	0.02468
2476.11	0.0719	0.04063	0.02492
2476.86	0.06954	0.03906	0.0235
2477.62	0.0705	0.0395	0.02267
2478.37	0.07196	0.03957	0.02355
2479.13	0.07457	0.03818	0.02474
2479.89	0.07873	0.03844	0.02423
2480.64	0.08207	0.03762	0.02585
2481.4	0.08534	0.03878	0.0265
2482.15	0.08487	0.0406	0.02592
2482.91	0.08391	0.04173	0.02611
2483.67	0.08341	0.04338	0.02466
2484.42	0.08332	0.04354	0.02283
2485.18	0.0862	0.04484	0.0236
2485.93	0.08927	0.0439	0.02316
2486.69	0.0917	0.0429	0.02209
2487.45	0.09498	0.042	0.02213
2488.2	0.09755	0.04017	0.02281
2488.96	0.09754	0.04115	0.02282
2489.72	0.09598	0.04145	0.02353
2490.48	0.09688	0.04256	0.02376
2491.23	0.09792	0.0437	0.02372
2491.99	0.09936	0.04402	0.02352
2492.75	0.10035	0.04487	0.02394
2493.51	0.10146	0.04409	0.02263
2494.26	0.10447	0.04331	0.02182
2495.02	0.10634	0.04356	0.02228
2495.78	0.10822	0.04206	0.02236
2496.54	0.10824	0.04269	0.02318
2497.3	0.11202	0.04318	0.02308
2498.05	0.1163	0.0433	0.02412
2498.81	0.11956	0.04442	0.02508
2499.57	0.1217	0.04593	0.02508
2500.33	0.12316	0.04672	0.0251
2501.09	0.12419	0.04671	0.02394
2501.85	0.12795	0.04623	0.02416
2502.61	0.12973	0.04808	0.02426
2503.37	0.13269	0.0464	0.02376
2504.12	0.13325	0.04633	0.02359
2504.88	0.13604	0.04687	0.02286
2505.64	0.13962	0.04549	0.02347
2506.4	0.14229	0.04502	0.02444
2507.16	0.14611	0.04392	0.02529
2507.92	0.14805	0.04399	0.0261
2508.68	0.14599	0.04347	0.02607
2509.44	0.14944	0.04371	0.02794
2510.2	0.14995	0.04581	0.0282
2510.96	0.15237	0.04566	0.027
2511.72	0.15156	0.04579	0.02686
2512.48	0.15312	0.04701	0.02608
2513.24	0.15617	0.04711	0.02527
2514	0.15962	0.04687	0.02461
2514.76	0.1664	0.04748	0.02338
2515.53	0.1721	0.04971	0.02251
2516.28	0.17281	0.04996	0.02148
2517.05	0.17783	0.05051	0.02243
2517.81	0.17994	0.05122	0.0226
2518.57	0.18362	0.0501	0.02221
2519.33	0.18226	0.04908	0.02239
2520.09	0.18097	0.04875	0.02247
2520.85	0.18122	0.04774	0.02423
2521.61	0.18356	0.04557	0.02504
2522.38	0.18927	0.04737	0.02483
2523.14	0.19415	0.04919	0.02441
2523.9	0.19443	0.05034	0.02396
2524.66	0.19597	0.05157	0.02414
2525.42	0.19882	0.05297	0.02409
2526.19	0.20047	0.05356	0.02387
2526.95	0.19987	0.05473	0.02318
2527.71	0.19913	0.05517	0.02331
2528.47	0.20023	0.05334	0.02427
2529.24	0.20267	0.05131	0.02465
2530	0.20374	0.05234	0.02413
2530.76	0.208	0.05199	0.02311
2531.52	0.20996	0.05131	0.02217
2532.29	0.20876	0.05085	0.02192
2533.05	0.21	0.05112	0.02262
2533.81	0.2089	0.05034	0.02317
2534.58	0.20961	0.05091	0.02347
2535.34	0.20632	0.05121	0.02389
2536.11	0.20602	0.05006	0.02385
2536.87	0.20472	0.05044	0.02438
2537.63	0.20315	0.05323	0.02443
2538.4	0.2079	0.05542	0.02374
2539.16	0.20874	0.05585	0.02336
2539.92	0.20662	0.05701	0.02393
2540.69	0.20881	0.05669	0.02285
2541.45	0.20868	0.05372	0.0233
2542.22	0.20973	0.05321	0.0235
2542.98	0.20779	0.05122	0.02346
2543.75	0.20715	0.04838	0.023
2544.51	0.2017	0.04816	0.02181
2545.28	0.2005	0.0501	0.02134
2546.04	0.20013	0.05157	0.02088
2546.81	0.20079	0.0521	0.02086
2547.57	0.19978	0.05178	0.02095
2548.34	0.20164	0.05188	0.02028
2549.1	0.2024	0.05092	0.02185
2549.87	0.19936	0.05205	0.0222
2550.63	0.19783	0.05006	0.02368
2551.4	0.19396	0.04786	0.02307
2552.16	0.19066	0.04793	0.02259
2552.93	0.1908	0.04825	0.02307
2553.7	0.18877	0.04795	0.02339
2554.46	0.18757	0.04846	0.02257
2555.23	0.18545	0.0466	0.02312
2556	0.18589	0.04781	0.02205
2556.76	0.18613	0.04744	0.02222
2557.53	0.18298	0.04888	0.02218
2558.3	0.18231	0.04809	0.02256
2559.06	0.17851	0.04709	0.02244
2559.83	0.17729	0.04713	0.02315
2560.6	0.17466	0.04615	0.02473
2561.36	0.17235	0.04569	0.02463
2562.13	0.16946	0.04506	0.02404
2562.9	0.17142	0.04257	0.02361
2563.67	0.17043	0.0424	0.0218
2564.43	0.16924	0.0419	0.02118
2565.2	0.16885	0.04283	0.02077
2565.97	0.16694	0.04157	0.01914
2566.74	0.16253	0.04171	0.01937
2567.51	0.16133	0.04312	0.01962
2568.27	0.16105	0.04265	0.01987
2569.04	0.15858	0.04315	0.01943
2569.81	0.15707	0.04293	0.01992
2570.58	0.15756	0.04231	0.02075
2571.35	0.15272	0.04351	0.02206
2572.11	0.15111	0.04445	0.02173
2572.88	0.14878	0.0447	0.02236
2573.65	0.14424	0.04418	0.02175
2574.42	0.13901	0.04583	0.02182
2575.19	0.13859	0.04569	0.02137
2575.96	0.13685	0.04361	0.02042
2576.73	0.13447	0.04476	0.02138
2577.5	0.13549	0.04368	0.02155
2578.27	0.13598	0.04158	0.02129
2579.04	0.13499	0.04197	0.02118
2579.81	0.13543	0.04185	0.01961
2580.58	0.13182	0.04123	0.02027
2581.35	0.12716	0.04029	0.02075
2582.12	0.12207	0.04038	0.02088
2582.89	0.12102	0.03991	0.02134
2583.66	0.11681	0.04067	0.02221
2584.43	0.11722	0.0415	0.0245
2585.2	0.11736	0.04175	0.0232
2585.97	0.11796	0.0395	0.0219
2586.74	0.11557	0.03966	0.02058
2587.51	0.11483	0.03987	0.01899
2588.28	0.11149	0.03924	0.01837
2589.05	0.10766	0.0376	0.01852
2589.82	0.10336	0.03818	0.01803
2590.6	0.10445	0.0392	0.01838
2591.37	0.10333	0.03974	0.01929
2592.14	0.10501	0.03956	0.02039
2592.91	0.10507	0.04022	0.02051
2593.68	0.10558	0.0378	0.01995
2594.45	0.10389	0.03822	0.02055
2595.23	0.10468	0.03859	0.02149
2596	0.10246	0.03896	0.02174
2596.77	0.10127	0.03857	0.02209
2597.54	0.09833	0.04019	0.02091
2598.32	0.09954	0.04097	0.02102
2599.09	0.09783	0.04037	0.021
2599.86	0.09616	0.03982	0.02082
2600.63	0.09364	0.03838	0.02158
2601.41	0.08968	0.03657	0.02108
2602.18	0.08691	0.035	0.02381
2602.95	0.08831	0.03382	0.02451
2603.72	0.08854	0.03322	0.02478
2604.5	0.09015	0.03316	0.02447
2605.27	0.0896	0.03388	0.02333
2606.04	0.08926	0.03439	0.02265
2606.82	0.0871	0.03527	0.02199
2607.59	0.08364	0.03451	0.02139
2608.36	0.08044	0.03478	0.02101
2609.14	0.07681	0.03436	0.02043
2609.91	0.0752	0.03405	0.0217
2610.69	0.07674	0.03493	0.02146
2611.46	0.07772	0.03522	0.02097
2612.24	0.07909	0.03537	0.02112
2613.01	0.07929	0.03584	0.02077
2613.78	0.07978	0.03633	0.02194
2614.56	0.07998	0.03616	0.02248
2615.33	0.07809	0.03445	0.0222
2616.11	0.07756	0.03465	0.02208
2616.88	0.07446	0.03436	0.02168
2617.66	0.07103	0.03504	0.0219
2618.43	0.0693	0.03636	0.02147
2619.21	0.06573	0.03625	0.02123
2619.99	0.06467	0.03491	0.02201
2620.76	0.06309	0.03549	0.02229
2621.54	0.06542	0.03444	0.02289
2622.31	0.06497	0.03176	0.0228
2623.09	0.06519	0.03016	0.02248
2623.86	0.06529	0.02953	0.02121
2624.64	0.06396	0.03022	0.02033
2625.42	0.06244	0.03089	0.01875
2626.19	0.06333	0.03135	0.01841
2626.97	0.06064	0.03178	0.01767
2627.74	0.06095	0.03143	0.01753
2628.52	0.0607	0.0316	0.01698
2629.3	0.06145	0.03052	0.0168
2630.07	0.05874	0.02831	0.01762
2630.85	0.05722	0.02769	0.01833
2631.63	0.05596	0.02808	0.0188
2632.41	0.05435	0.02977	0.01942
2633.18	0.05119	0.02919	0.01961
2633.96	0.05044	0.02915	0.02029
2634.74	0.04843	0.02878	0.02005
2635.52	0.04834	0.02855	0.02023
2636.29	0.04992	0.02749	0.01961
2637.07	0.05224	0.0267	0.01867
2637.85	0.05393	0.02639	0.01813
2638.63	0.05398	0.02643	0.0182
2639.41	0.05572	0.02691	0.01861
2640.18	0.05515	0.02726	0.01777
2640.96	0.05229	0.02605	0.01728
2641.74	0.05026	0.02669	0.01752
2642.52	0.04804	0.0256	0.01855
2643.3	0.04569	0.02516	0.01913
2644.08	0.04441	0.02451	0.01951
2644.86	0.04483	0.02473	0.01956
2645.64	0.04439	0.02527	0.01892
2646.41	0.04437	0.02454	0.01853
2647.19	0.0473	0.02439	0.01877
2647.97	0.04787	0.0228	0.01781
2648.75	0.04787	0.02238	0.01732
2649.53	0.04937	0.02176	0.01758
2650.31	0.04746	0.01927	0.01777
2651.09	0.04572	0.01891	0.01815
2651.87	0.04324	0.01984	0.01843
2652.65	0.04092	0.02093	0.01859
2653.43	0.03904	0.02025	0.01826
2654.21	0.03835	0.02005	0.01765
2654.99	0.0392	0.02052	0.01838
2655.77	0.03875	0.01949	0.01821
2656.55	0.03969	0.0194	0.01816
2657.33	0.0414	0.01859	0.01776
2658.11	0.04186	0.01792	0.01746
2658.9	0.04244	0.01765	0.0174
2659.68	0.04225	0.0184	0.01677
2660.46	0.04249	0.01704	0.01715
2661.24	0.04296	0.01573	0.016
2662.02	0.04194	0.01626	0.01531
2662.8	0.03909	0.01605	0.01529
2663.58	0.03735	0.01647	0.01524
2664.36	0.03572	0.0164	0.01588
2665.15	0.0353	0.0167	0.01583
2665.93	0.03507	0.01615	0.01617
2666.71	0.03378	0.01566	0.0158
2667.49	0.03372	0.01569	0.01532
2668.28	0.03436	0.01449	0.01453
2669.06	0.03414	0.01539	0.01285
2669.84	0.03293	0.01516	0.01331
2670.62	0.03214	0.0148	0.01312
2671.41	0.03207	0.01492	0.01366
2672.19	0.03179	0.01368	0.01491
2672.97	0.03204	0.01321	0.01629
2673.75	0.03232	0.01282	0.01734
2674.54	0.03175	0.01268	0.01717
2675.32	0.0316	0.01271	0.01772
2676.1	0.03153	0.01282	0.01648
2676.89	0.03179	0.0136	0.01668
2677.67	0.03199	0.01378	0.01663
2678.45	0.03219	0.01306	0.01593
2679.24	0.03272	0.0124	0.01554
2680.02	0.03329	0.01151	0.01582
2680.81	0.03267	0.01015	0.01637
2681.59	0.03178	0.01017	0.01548
2682.38	0.03019	0.00995	0.01402
2683.16	0.02914	0.01072	0.01423
2683.94	0.02887	0.01102	0.01308
2684.73	0.02933	0.01254	0.01344
2685.51	0.02854	0.0133	0.01308
2686.3	0.02854	0.01387	0.01459
2687.08	0.03009	0.01455	0.01555
2687.87	0.03122	0.0138	0.01614
2688.65	0.03034	0.01366	0.0157
2689.44	0.02956	0.01374	0.0149
2690.22	0.02872	0.01351	0.01418
2691.01	0.02858	0.01346	0.01384
2691.79	0.02847	0.01318	0.01358
2692.58	0.02991	0.01382	0.01321
2693.37	0.03092	0.0136	0.01335
2694.15	0.03297	0.01439	0.0151
2694.94	0.03311	0.01426	0.0164
2695.72	0.03478	0.0134	0.017
2696.51	0.03333	0.01346	0.01619
2697.3	0.03331	0.01218	0.0161
2698.08	0.03097	0.01142	0.01671
2698.87	0.02885	0.01194	0.01639
2699.66	0.02655	0.01119	0.0159
2700.44	0.02691	0.01186	0.0152
2701.23	0.02617	0.01244	0.01453
2702.02	0.02659	0.01271	0.01469
2702.8	0.02641	0.0132	0.01572
2703.59	0.028	0.01254	0.01611
2704.38	0.02944	0.01267	0.01568
2705.17	0.0292	0.01126	0.01546
2705.95	0.02746	0.01073	0.01614
2706.74	0.02646	0.01047	0.01613
2707.53	0.02653	0.0092	0.01549
2708.32	0.02666	0.01055	0.01517
2709.11	0.0256	0.01107	0.01451
2709.89	0.02599	0.01205	0.01451
2710.68	0.02725	0.01239	0.01483
2711.47	0.02794	0.01208	0.01479
2712.26	0.02937	0.01224	0.01467
2713.05	0.02764	0.01201	0.01488
2713.84	0.02609	0.01233	0.01605
2714.62	0.02548	0.01229	0.01596
2715.41	0.02604	0.01244	0.0164
2716.2	0.02491	0.01383	0.01651
2716.99	0.02242	0.01422	0.01613
2717.78	0.02254	0.01524	0.01626
2718.57	0.02386	0.01446	0.01595
2719.36	0.02406	0.01318	0.0151
2720.15	0.02638	0.01259	0.0154
2720.94	0.0261	0.0129	0.01547
2721.73	0.02576	0.01409	0.01658
2722.52	0.02475	0.01424	0.0163
2723.31	0.02337	0.01419	0.01708
2724.1	0.02146	0.0151	0.01687
2724.89	0.02041	0.01585	0.01641
2725.68	0.02082	0.01557	0.0167
2726.47	0.02166	0.01499	0.01652
2727.26	0.02145	0.01222	0.01604
2728.05	0.02376	0.01262	0.01617
2728.84	0.02383	0.01274	0.01573
2729.63	0.02402	0.01388	0.01688
2730.43	0.02331	0.01325	0.01691
2731.22	0.02319	0.01288	0.0177
2732.01	0.0251	0.01183	0.01779
2732.8	0.02703	0.01185	0.01898
2733.59	0.02716	0.0113	0.02
2734.38	0.02628	0.01214	0.02014
2735.17	0.02559	0.01207	0.02024
2735.97	0.02655	0.01406	0.01932
2736.76	0.02606	0.01447	0.01806
2737.55	0.02514	0.01549	0.01702
2738.34	0.02375	0.01624	0.01696
2739.13	0.02269	0.01539	0.01699
2739.93	0.02242	0.01496	0.01678
2740.72	0.02262	0.01518	0.01803
2741.51	0.02267	0.01601	0.01814
2742.3	0.02192	0.01692	0.01809
2743.1	0.02251	0.01627	0.0189
2743.89	0.02453	0.0156	0.01871
2744.68	0.02529	0.01462	0.01856
2745.48	0.02568	0.01393	0.01879
2746.27	0.02485	0.01379	0.01956
2747.06	0.02306	0.0127	0.01951
2747.86	0.02246	0.01229	0.01954
2748.65	0.02199	0.0119	0.02083
2749.44	0.02188	0.01341	0.02076
2750.24	0.02244	0.01315	0.02079
2751.03	0.02169	0.01336	0.02101
2751.83	0.02323	0.01408	0.02041
2752.62	0.0226	0.01399	0.01965
2753.41	0.02134	0.01389	0.01957
2754.21	0.02058	0.01416	0.0185
2755	0.01947	0.01275	0.01808
2755.8	0.01959	0.01237	0.01804
2756.59	0.01925	0.01331	0.01893
2757.39	0.01987	0.01499	0.01828
2758.18	0.02109	0.01487	0.01857
2758.98	0.02021	0.01634	0.01765
2759.77	0.02134	0.01787	0.01702
2760.57	0.0201	0.01693	0.01669
2761.36	0.01899	0.0162	0.01639
2762.16	0.01887	0.01544	0.0168
2762.96	0.02007	0.01453	0.01689
2763.75	0.02072	0.01329	0.01747
2764.55	0.02223	0.01429	0.01807
2765.34	0.02386	0.01541	0.01795
2766.14	0.02426	0.01585	0.01886
2766.94	0.02459	0.01591	0.01849
2767.73	0.02546	0.01644	0.0187
2768.53	0.02572	0.01555	0.01877
2769.32	0.02569	0.01387	0.0188
2770.12	0.02419	0.01361	0.01948
2770.92	0.02342	0.0132	0.01919
2771.72	0.02155	0.01253	0.0193
2772.51	0.02127	0.01374	0.01882
2773.31	0.02073	0.01372	0.0185
2774.11	0.02068	0.01374	0.01887
2774.91	0.0213	0.01196	0.01879
2775.7	0.02227	0.01267	0.01867
2776.5	0.02275	0.01277	0.01951
2777.3	0.02275	0.01277	0.01939
2778.1	0.02176	0.01328	0.01981
2778.89	0.02134	0.01301	0.0196
2779.69	0.0206	0.0136	0.01946
2780.49	0.0194	0.01287	0.01913
2781.29	0.01925	0.01284	0.01961
2782.09	0.0192	0.01245	0.01979
2782.89	0.01886	0.01255	0.01858
2783.68	0.01834	0.01355	0.01864
2784.48	0.01755	0.01346	0.01867
2785.28	0.017	0.01469	0.01756
2786.08	0.01712	0.01293	0.01722
2786.88	0.01799	0.01207	0.01613
2787.68	0.0187	0.01116	0.01667
2788.48	0.01767	0.00986	0.0168
2789.28	0.01841	0.01056	0.01788
2790.08	0.01847	0.01054	0.0181
2790.88	0.0188	0.01212	0.01813
2791.68	0.01926	0.01279	0.01891
2792.48	0.01842	0.01396	0.01914
2793.28	0.0173	0.01517	0.01735
2794.08	0.01694	0.01409	0.01652
2794.88	0.01738	0.01428	0.016
2795.68	0.01699	0.01336	0.01565
2796.48	0.0158	0.01249	0.01475
2797.28	0.0162	0.01298	0.01455
2798.08	0.01795	0.01244	0.01551
2798.88	0.0184	0.01165	0.01689
2799.68	0.01813	0.01199	0.01779
2800.48	0.01691	0.01192	0.01847
2801.28	0.01654	0.01175	0.01842
2802.09	0.0165	0.01128	0.01954
2802.89	0.01775	0.01193	0.01932
2803.69	0.01702	0.01227	0.01861
2804.49	0.01741	0.01279	0.01819
2805.29	0.01846	0.01349	0.018
2806.09	0.01976	0.01326	0.01812
2806.89	0.01983	0.01197	0.01748
2807.7	0.01914	0.01237	0.01803
2808.5	0.0198	0.01147	0.01753
2809.3	0.02091	0.01201	0.01792
2810.1	0.02093	0.01116	0.01778

## Sheet: Figure 4
Figure 4	Fatty Sulphate SPS polarization
Wavenumber (cm-1)	SF intensity
2300.51	0.01403
2301.26	0.01513
2302.01	0.01588
2302.75	0.01511
2303.5	0.01387
2304.25	0.01407
2305	0.01372
2305.75	0.0128
2306.5	0.01148
2307.25	0.01103
2308	0.01241
2308.75	0.01358
2309.49	0.01479
2310.24	0.01532
2310.99	0.01543
2311.74	0.01492
2312.49	0.0145
2313.24	0.0144
2313.99	0.01243
2314.74	0.01241
2315.49	0.01171
2316.24	0.01191
2316.99	0.01259
2317.74	0.01367
2318.5	0.01461
2319.25	0.01404
2320	0.01469
2320.75	0.0144
2321.5	0.01301
2322.25	0.01255
2323	0.01246
2323.75	0.01275
2324.5	0.01245
2325.26	0.0139
2326.01	0.01429
2326.76	0.01437
2327.51	0.01397
2328.26	0.0138
2329.02	0.01421
2329.77	0.01466
2330.52	0.01489
2331.27	0.01452
2332.02	0.01257
2332.78	0.01246
2333.53	0.01189
2334.28	0.01191
2335.04	0.01251
2335.79	0.01285
2336.54	0.01512
2337.3	0.01617
2338.05	0.01672
2338.8	0.01798
2339.56	0.01841
2340.31	0.01862
2341.06	0.01705
2341.82	0.01525
2342.57	0.01431
2343.33	0.01319
2344.08	0.01219
2344.83	0.01252
2345.59	0.01475
2346.34	0.01607
2347.1	0.01838
2347.85	0.01915
2348.61	0.019
2349.36	0.01897
2350.12	0.01862
2350.87	0.01831
2351.63	0.01628
2352.38	0.01831
2353.14	0.0185
2353.89	0.01812
2354.65	0.01892
2355.41	0.01918
2356.16	0.02044
2356.92	0.02037
2357.67	0.01948
2358.43	0.01927
2359.19	0.01885
2359.94	0.01895
2360.7	0.01836
2361.45	0.01847
2362.21	0.01856
2362.97	0.01966
2363.73	0.02252
2364.48	0.02154
2365.24	0.0213
2366	0.02169
2366.75	0.02221
2367.51	0.02068
2368.27	0.02036
2369.03	0.02037
2369.79	0.02029
2370.54	0.02053
2371.3	0.02123
2372.06	0.0201
2372.82	0.02056
2373.58	0.02158
2374.33	0.02138
2375.09	0.02009
2375.85	0.01872
2376.61	0.01832
2377.37	0.01875
2378.13	0.01863
2378.89	0.02008
2379.65	0.02158
2380.4	0.02407
2381.16	0.02555
2381.92	0.02625
2382.68	0.02451
2383.44	0.02466
2384.2	0.02427
2384.96	0.02462
2385.72	0.02334
2386.48	0.02224
2387.24	0.02195
2388	0.02322
2388.76	0.02439
2389.52	0.02399
2390.28	0.02447
2391.05	0.02666
2391.81	0.02652
2392.57	0.02617
2393.33	0.02516
2394.09	0.02332
2394.85	0.02415
2395.61	0.02446
2396.37	0.02481
2397.13	0.02283
2397.9	0.02363
2398.66	0.02197
2399.42	0.02138
2400.18	0.02099
2400.94	0.02184
2401.71	0.02281
2402.47	0.02412
2403.23	0.02573
2403.99	0.02699
2404.76	0.02767
2405.52	0.02904
2406.28	0.02847
2407.04	0.02914
2407.81	0.02942
2408.57	0.02827
2409.33	0.02736
2410.1	0.02539
2410.86	0.02426
2411.62	0.02272
2412.39	0.02494
2413.15	0.02658
2413.92	0.02674
2414.68	0.02945
2415.44	0.02994
2416.21	0.02888
2416.97	0.02764
2417.74	0.0273
2418.5	0.02678
2419.27	0.02743
2420.03	0.02924
2420.8	0.02958
2421.56	0.03099
2422.33	0.03352
2423.09	0.03303
2423.86	0.03367
2424.62	0.03429
2425.39	0.03715
2426.15	0.03835
2426.92	0.03849
2427.68	0.03842
2428.45	0.03938
2429.22	0.04138
2429.98	0.04079
2430.75	0.03882
2431.51	0.03946
2432.28	0.04113
2433.05	0.04221
2433.81	0.04156
2434.58	0.04356
2435.35	0.0449
2436.11	0.04519
2436.88	0.04463
2437.65	0.04374
2438.42	0.04347
2439.18	0.04461
2439.95	0.04432
2440.72	0.04394
2441.49	0.04602
2442.26	0.04865
2443.02	0.04904
2443.79	0.04753
2444.56	0.04658
2445.33	0.04958
2446.1	0.04926
2446.86	0.04911
2447.63	0.04941
2448.4	0.05004
2449.17	0.05225
2449.94	0.05181
2450.71	0.05187
2451.48	0.05195
2452.25	0.05241
2453.02	0.05533
2453.79	0.05472
2454.55	0.05666
2455.32	0.05893
2456.09	0.06116
2456.86	0.06439
2457.63	0.06645
2458.4	0.0678
2459.18	0.07127
2459.95	0.07263
2460.72	0.07512
2461.49	0.07627
2462.26	0.07585
2463.03	0.07674
2463.8	0.07722
2464.57	0.07702
2465.34	0.07741
2466.11	0.07825
2466.88	0.08086
2467.65	0.08258
2468.43	0.08586
2469.2	0.08845
2469.97	0.09158
2470.74	0.09342
2471.51	0.09093
2472.28	0.09144
2473.06	0.0942
2473.83	0.09492
2474.6	0.09417
2475.37	0.09416
2476.15	0.09596
2476.92	0.09781
2477.69	0.10082
2478.46	0.10336
2479.24	0.10372
2480.01	0.10828
2480.78	0.11134
2481.56	0.11354
2482.33	0.11574
2483.1	0.11703
2483.88	0.12246
2484.65	0.13148
2485.43	0.13695
2486.2	0.14302
2486.97	0.14508
2487.75	0.14765
2488.52	0.15026
2489.3	0.15388
2490.07	0.15707
2490.85	0.15907
2491.62	0.16808
2492.4	0.17396
2493.17	0.17413
2493.95	0.17482
2494.72	0.18075
2495.5	0.1838
2496.27	0.19121
2497.05	0.19327
2497.82	0.20026
2498.6	0.20819
2499.37	0.21944
2500.15	0.22531
2500.93	0.23411
2501.7	0.24118
2502.48	0.2538
2503.26	0.25612
2504.03	0.26325
2504.81	0.26674
2505.59	0.27442
2506.36	0.28529
2507.14	0.29091
2507.92	0.29664
2508.69	0.30552
2509.47	0.31293
2510.25	0.32031
2511.02	0.33088
2511.8	0.34245
2512.58	0.35307
2513.36	0.35882
2514.14	0.36362
2514.91	0.36956
2515.69	0.38149
2516.47	0.39304
2517.25	0.3996
2518.03	0.40536
2518.81	0.41498
2519.58	0.42189
2520.36	0.42728
2521.14	0.42844
2521.92	0.42726
2522.7	0.44301
2523.48	0.45711
2524.26	0.4656
2525.04	0.47612
2525.82	0.47901
2526.6	0.47927
2527.38	0.47957
2528.16	0.48213
2528.94	0.47852
2529.72	0.47702
2530.5	0.48528
2531.28	0.49539
2532.06	0.50077
2532.84	0.5109
2533.62	0.51061
2534.4	0.51238
2535.18	0.5116
2535.96	0.515
2536.74	0.50639
2537.52	0.50576
2538.3	0.50833
2539.09	0.51114
2539.87	0.51084
2540.65	0.50797
2541.43	0.50106
2542.21	0.4946
2542.99	0.48779
2543.78	0.4772
2544.56	0.46228
2545.34	0.45566
2546.12	0.4564
2546.91	0.44831
2547.69	0.44301
2548.47	0.43443
2549.25	0.43302
2550.04	0.43504
2550.82	0.43249
2551.6	0.43167
2552.39	0.42738
2553.17	0.42413
2553.95	0.42399
2554.74	0.41274
2555.52	0.40403
2556.3	0.39522
2557.09	0.39798
2557.87	0.39355
2558.66	0.38355
2559.44	0.37834
2560.23	0.36898
2561.01	0.35958
2561.79	0.35905
2562.58	0.35821
2563.36	0.35844
2564.15	0.35513
2564.93	0.35278
2565.72	0.34627
2566.5	0.33788
2567.29	0.32835
2568.08	0.31879
2568.86	0.31123
2569.65	0.30978
2570.43	0.30438
2571.22	0.29862
2572	0.29038
2572.79	0.27826
2573.58	0.27372
2574.36	0.27266
2575.15	0.27271
2575.94	0.26928
2576.72	0.27104
2577.51	0.26681
2578.3	0.26285
2579.08	0.2599
2579.87	0.25854
2580.66	0.24954
2581.45	0.23922
2582.23	0.23189
2583.02	0.22367
2583.81	0.2138
2584.6	0.20898
2585.38	0.20167
2586.17	0.19927
2586.96	0.19861
2587.75	0.20093
2588.54	0.1986
2589.33	0.19489
2590.11	0.18996
2590.9	0.1881
2591.69	0.18861
2592.48	0.18701
2593.27	0.18316
2594.06	0.17908
2594.85	0.1723
2595.64	0.16987
2596.43	0.17053
2597.22	0.17044
2598.01	0.16771
2598.8	0.16504
2599.59	0.16559
2600.38	0.16319
2601.17	0.16134
2601.96	0.1575
2602.75	0.15462
2603.54	0.1543
2604.33	0.1544
2605.12	0.15542
2605.91	0.15416
2606.7	0.15208
2607.49	0.15141
2608.28	0.14864
2609.07	0.14674
2609.86	0.14228
2610.66	0.14323
2611.45	0.14069
2612.24	0.13941
2613.03	0.14246
2613.82	0.13908
2614.61	0.13818
2615.41	0.13625
2616.2	0.13391
2616.99	0.13433
2617.78	0.13009
2618.58	0.13104
2619.37	0.13043
2620.16	0.12863
2620.96	0.12748
2621.75	0.12377
2622.54	0.12093
2623.33	0.1193
2624.13	0.11611
2624.92	0.11433
2625.72	0.11336
2626.51	0.11849
2627.3	0.11928
2628.1	0.11633
2628.89	0.11283
2629.69	0.1132
2630.48	0.11041
2631.27	0.10759
2632.07	0.10638
2632.86	0.10587
2633.66	0.11082
2634.45	0.11286
2635.25	0.11216
2636.04	0.11114
2636.84	0.10782
2637.63	0.10475
2638.43	0.10064
2639.22	0.09866
2640.02	0.09858
2640.82	0.09775
2641.61	0.0998
2642.41	0.09715
2643.2	0.09642
2644	0.09457
2644.8	0.09042
2645.59	0.09004
2646.39	0.09102
2647.19	0.09267
2647.98	0.09651
2648.78	0.09696
2649.58	0.09863
2650.37	0.09845
2651.17	0.10046
2651.97	0.09975
2652.76	0.10055
2653.56	0.10077
2654.36	0.10105
2655.16	0.10014
2655.96	0.10254
2656.75	0.09856
2657.55	0.09624
2658.35	0.09631
2659.15	0.09481
2659.95	0.09246
2660.75	0.08853
2661.54	0.0842
2662.34	0.08673
2663.14	0.08903
2663.94	0.09122
2664.74	0.09121
2665.54	0.09294
2666.34	0.09407
2667.14	0.09217
2667.94	0.09138
2668.74	0.09018
2669.54	0.09037
2670.34	0.09149
2671.14	0.08984
2671.94	0.08702
2672.74	0.08606
2673.54	0.0888
2674.34	0.09095
2675.14	0.09358
2675.94	0.09186
2676.74	0.09334
2677.54	0.08889
2678.34	0.08388
2679.14	0.07982
2679.94	0.07772
2680.75	0.07739
2681.55	0.08146
2682.35	0.08488
2683.15	0.08648
2683.95	0.08609
2684.76	0.08936
2685.56	0.08864
2686.36	0.08694
2687.16	0.08505
2687.96	0.08154
2688.77	0.07849
2689.57	0.07764
2690.37	0.07085
2691.18	0.06989
2691.98	0.06877
2692.78	0.07029
2693.58	0.07234
2694.39	0.07117
2695.19	0.07094
2695.99	0.06986
2696.8	0.07001
2697.6	0.06857
2698.41	0.06697
2699.21	0.07303
2700.01	0.0739
2700.82	0.0768
2701.62	0.07757
2702.43	0.0762
2703.23	0.0739
2704.04	0.06835
2704.84	0.06506
2705.65	0.06273
2706.45	0.06543
2707.26	0.07037
2708.06	0.07098
2708.87	0.07134
2709.67	0.07251
2710.48	0.0742
2711.28	0.07536
2712.09	0.07521
2712.9	0.07792
2713.7	0.0798
2714.51	0.07908
2715.32	0.07783
2716.12	0.07548
2716.93	0.07233
2717.73	0.07132
2718.54	0.06886
2719.35	0.06984
2720.16	0.06918
2720.96	0.07065
2721.77	0.06778
2722.58	0.06619
2723.38	0.06539
2724.19	0.06744
2725	0.06728
2725.81	0.06964
2726.61	0.07167
2727.42	0.07878
2728.23	0.08059
2729.04	0.08202
2729.85	0.07741
2730.66	0.07268
2731.47	0.06967
2732.27	0.06794
2733.08	0.07012
2733.89	0.0685
2734.7	0.07336
2735.51	0.07692
2736.32	0.0784
2737.13	0.07953
2737.94	0.07664
2738.75	0.07301
2739.56	0.07711
2740.37	0.07717
2741.18	0.07878
2741.99	0.07166
2742.8	0.0712
2743.61	0.06985
2744.42	0.06998
2745.23	0.07321
2746.04	0.07274
2746.85	0.07568
2747.66	0.08004
2748.47	0.07908
2749.28	0.08053
2750.1	0.07458
2750.91	0.07474
2751.72	0.07783
2752.53	0.0849
2753.34	0.08982
2754.15	0.08669
2754.97	0.08779
2755.78	0.08645
2756.59	0.0833
2757.4	0.08497
2758.21	0.0777
2759.03	0.07765
2759.84	0.0776
2760.65	0.07771
2761.47	0.07566
2762.28	0.07297
2763.09	0.07687
2763.91	0.07881
2764.72	0.07979
2765.53	0.08271
2766.34	0.07964
2767.16	0.08256
2767.97	0.08158
2768.79	0.07593
2769.6	0.07845
2770.41	0.08481
2771.23	0.08971
2772.04	0.09148
2772.86	0.08879
2773.67	0.08282
2774.49	0.07515
2775.3	0.07366
2776.12	0.06951
2776.93	0.06557
2777.75	0.0644
2778.56	0.06748
2779.38	0.06702
2780.19	0.06731
2781.01	0.06658
2781.83	0.06662
2782.64	0.07086
2783.46	0.07718
2784.27	0.07586
2785.09	0.0804
2785.91	0.07858
2786.72	0.08511
2787.54	0.08152
2788.36	0.08639
2789.17	0.08601
2789.99	0.08713
2790.81	0.08637
2791.62	0.08084
2792.44	0.07525
2793.26	0.07625
2794.08	0.08009
2794.89	0.08222
2795.71	0.08441
2796.53	0.09261
2797.35	0.0913
2798.17	0.08823
2798.98	0.08362
2799.8	0.08248
2800.62	0.0829
	--

## Sheet: Figure 5
Figure 5a	Gouy-Chapman theoretical predictions											Figure 5b	SFG data. dAA. SPS polarization
													NaCl concentration (mM)
NaCl Concentration (mM)	pH 5.8 Surface proton concentration (mM)	NaCl Concentration (mM)	pH 6.0 Surface proton concentration (mM)	NaCl Concentration (mM)	pH 6.2 Surface proton concentration (mM)							Wavenumber (cm-1)	1 uM	10 uM	100uM
2.93027e-05	9.99	1.84866e-05	9.99	1.16634e-05	9.99							2300.22	0.02066	0.02205	0.0228
3.9007e-05	9.08	2.46086e-05	9.08	1.55257e-05	9.08							2300.95	0.01955	0.02142	0.02229
5.06483e-05	8.32	3.19525e-05	8.32	2.01588e-05	8.32							2301.68	0.01936	0.02281	0.02284
6.44034e-05	7.68	4.06296e-05	7.68	2.56331e-05	7.68							2302.41	0.01898	0.02269	0.02443
8.04489e-05	7.13	5.07515e-05	7.13	3.20187e-05	7.13							2303.15	0.01927	0.02244	0.0227
9.89617e-05	6.66	6.24296e-05	6.66	3.93861e-05	6.66							2303.88	0.02037	0.02269	0.02358
0.000120119	6.24	7.57756e-05	6.24	4.78055e-05	6.24							2304.61	0.02116	0.02225	0.02339
0.000144097	5.87	9.09009e-05	5.87	5.73474e-05	5.87							2305.34	0.02179	0.02128	0.02455
0.000171074	5.55	0.000107917	5.55	6.80822e-05	5.55							2306.07	0.02085	0.02121	0.02468
0.000201226	5.25	0.000126937	5.25	8.00803e-05	5.25							2306.8	0.02088	0.02142	0.0231
0.000234731	4.99	0.00014807	4.99	9.34123e-05	4.99							2307.54	0.02029	0.02098	0.02335
0.000271766	4.75	0.000171431	4.75	0.000108149	4.75							2308.27	0.01929	0.02152	0.02222
0.000312509	4.54	0.000197129	4.54	0.00012436	4.54							2309	0.01926	0.02255	0.02288
0.000357138	4.34	0.000225278	4.34	0.000142117	4.34							2309.73	0.01929	0.02363	0.02403
0.000405829	4.16	0.000255989	4.16	0.000161489	4.16							2310.47	0.02143	0.02351	0.02519
0.000458761	3.99	0.000289374	3.99	0.000182549	3.99							2311.2	0.02129	0.02378	0.02438
0.000516112	3.84	0.000325546	3.84	0.000205366	3.84							2311.93	0.02138	0.02294	0.02479
0.00057806	3.69	0.000364616	3.69	0.000230011	3.69							2312.66	0.02182	0.0225	0.02407
0.000644782	3.56	0.000406696	3.56	0.000256555	3.56							2313.4	0.02234	0.02257	0.02323
0.000716457	3.44	0.0004519	3.44	0.000285069	3.44							2314.13	0.02421	0.02262	0.02194
0.000793264	3.32	0.000500339	3.32	0.000315623	3.32							2314.86	0.025	0.02167	0.02289
0.000875379	3.22	0.000552126	3.22	0.000348288	3.22							2315.6	0.02457	0.02201	0.02243
0.000962983	3.12	0.000607373	3.12	0.000383136	3.12							2316.33	0.02572	0.02232	0.0248
0.00105625	3.02	0.000666192	3.02	0.000420236	3.02							2317.06	0.02592	0.02241	0.02547
0.00115537	2.93	0.000728697	2.93	0.000459661	2.93							2317.8	0.02625	0.02203	0.02545
0.00126051	2.85	0.000794999	2.85	0.00050148	2.85							2318.53	0.02664	0.02226	0.02575
0.00137185	2.77	0.000865211	2.77	0.000545766	2.77							2319.26	0.02365	0.02238	0.02455
0.00148957	2.69	0.000939447	2.69	0.000592588	2.69							2320	0.02264	0.02242	0.02491
0.00161385	2.62	0.00101782	2.62	0.000642019	2.62							2320.73	0.02205	0.02309	0.02542
0.00174488	2.55	0.00110044	2.55	0.000694129	2.55							2321.47	0.02109	0.02414	0.02692
0.00188282	2.49	0.00118742	2.49	0.000748989	2.49							2322.2	0.02111	0.02488	0.02682
0.00202786	2.43	0.00127888	2.43	0.00080667	2.43							2322.93	0.01896	0.02626	0.0254
0.00218017	2.37	0.00137492	2.37	0.000867244	2.37							2323.67	0.01893	0.0266	0.0256
0.00233995	2.32	0.00147566	2.32	0.000930782	2.32							2324.4	0.01708	0.02625	0.02523
0.00250736	2.26	0.00158122	2.26	0.000997356	2.26							2325.14	0.01798	0.02644	0.02409
0.00268258	2.21	0.0016917	2.21	0.00106704	2.21							2325.87	0.02022	0.0261	0.02602
0.00286581	2.16	0.00180722	2.16	0.00113989	2.16							2326.61	0.01908	0.02596	0.02587
0.0030572	2.12	0.0019279	2.12	0.001216	2.12							2327.34	0.0201	0.02572	0.02721
0.00325696	2.07	0.00205384	2.07	0.00129543	2.07							2328.08	0.022	0.02632	0.02812
0.00346525	2.03	0.00218516	2.03	0.00137824	2.03							2328.81	0.02381	0.02661	0.02913
0.00368225	1.99	0.00232198	1.99	0.00146453	1.99							2329.55	0.0262	0.02729	0.02845
0.00390815	1.95	0.0024644	1.95	0.00155434	1.95							2330.28	0.02491	0.02757	0.02659
0.00414313	1.91	0.00261254	1.91	0.00164777	1.91							2331.02	0.02378	0.02694	0.02581
0.00438737	1.88	0.00276652	1.88	0.00174487	1.88							2331.75	0.02281	0.02551	0.02552
0.00464104	1.84	0.00292644	1.84	0.00184572	1.84							2332.49	0.02339	0.02458	0.02477
0.00490433	1.81	0.00309242	1.81	0.00195039	1.81							2333.22	0.02254	0.0235	0.02569
0.00517742	1.78	0.00326458	1.78	0.00205895	1.78							2333.96	0.02228	0.02326	0.02687
0.00546049	1.74	0.00344302	1.74	0.00217148	1.74							2334.7	0.02241	0.0236	0.02492
0.00575371	1.71	0.00362787	1.71	0.00228805	1.71							2335.43	0.02222	0.02441	0.02361
0.00605728	1.68	0.00381923	1.68	0.00240872	1.68							2336.17	0.02307	0.02653	0.02418
0.00637138	1.66	0.00401723	1.66	0.00253357	1.66							2336.9	0.02349	0.02692	0.0246
0.00669617	1.63	0.00422197	1.63	0.00266267	1.63							2337.64	0.02342	0.02596	0.0251
0.00703186	1.6	0.00443356	1.6	0.0027961	1.6							2338.38	0.02449	0.02526	0.02381
0.0073786	1.58	0.00465213	1.58	0.00293392	1.58							2339.11	0.02394	0.02415	0.02341
0.0077366	1.55	0.00487778	1.55	0.00307621	1.55							2339.85	0.02393	0.02402	0.02249
0.00810603	1.53	0.00511064	1.53	0.00322304	1.53							2340.59	0.02343	0.02309	0.02424
0.00848706	1.51	0.00535081	1.51	0.00337448	1.51							2341.32	0.02354	0.02317	0.02657
0.00887989	1.48	0.00559841	1.48	0.0035306	1.48							2342.06	0.02356	0.02317	0.02641
0.0092847	1.46	0.00585355	1.46	0.00369148	1.46							2342.8	0.02326	0.02463	0.02705
0.00970166	1.44	0.00611635	1.44	0.00385718	1.44							2343.53	0.02348	0.02601	0.02765
0.010131	1.42	0.00638693	1.42	0.00402778	1.42							2344.27	0.02324	0.02657	0.02954
0.0105728	1.4	0.00666539	1.4	0.00420336	1.4							2345.01	0.02413	0.02607	0.03009
0.0110273	1.38	0.00695185	1.38	0.00438397	1.38							2345.75	0.02532	0.02597	0.02719
0.0114947	1.36	0.00724643	1.36	0.00456971	1.36							2346.48	0.0247	0.02649	0.02653
0.0119752	1.34	0.00754924	1.34	0.00476063	1.34							2347.22	0.02575	0.02637	0.02645
0.0124689	1.32	0.0078604	1.32	0.00495681	1.32							2347.96	0.0251	0.02632	0.02789
0.0129761	1.31	0.00818001	1.31	0.00515832	1.31							2348.7	0.02486	0.02586	0.02921
0.0134969	1.29	0.00850821	1.29	0.00536524	1.29							2349.43	0.02546	0.02542	0.02821
0.0140314	1.27	0.00884509	1.27	0.00557764	1.27							2350.17	0.02554	0.02634	0.02847
0.01458	1.26	0.00919078	1.26	0.00579558	1.26							2350.91	0.02556	0.02669	0.02779
0.0151427	1.24	0.00954539	1.24	0.00601915	1.24							2351.65	0.02495	0.02711	0.02848
0.0157198	1.22	0.00990904	1.22	0.00624841	1.22							2352.39	0.02576	0.02624	0.0268
0.0163114	1.21	0.0102818	1.21	0.00648344	1.21							2353.12	0.0278	0.02509	0.02437
0.0169177	1.19	0.0106639	1.19	0.0067243	1.19							2353.86	0.02717	0.02623	0.02363
0.0175389	1.18	0.0110553	1.18	0.00697108	1.18							2354.6	0.02514	0.02658	0.0244
0.0181752	1.17	0.0114563	1.17	0.00722385	1.17							2355.34	0.02301	0.0259	0.02215
0.0188268	1.15	0.0118668	1.15	0.00748267	1.15							2356.08	0.02278	0.02566	0.02191
0.0194938	1.14	0.0122871	1.14	0.00774762	1.14							2356.82	0.02232	0.02555	0.02053
0.0201764	1.13	0.0127172	1.13	0.00801878	1.13							2357.56	0.02327	0.02591	0.02099
0.0208749	1.11	0.0131573	1.11	0.0082962	1.11							2358.3	0.02359	0.02584	0.02165
0.0215894	1.1	0.0136075	1.1	0.00857998	1.1							2359.04	0.02389	0.02486	0.02368
0.02232	1.09	0.0140678	1.09	0.00887018	1.09							2359.78	0.0256	0.02503	0.02434
0.023067	1.08	0.0145385	1.08	0.00916687	1.08							2360.51	0.02738	0.02481	0.02447
0.0238306	1.07	0.0150196	1.07	0.00947013	1.07							2361.25	0.02675	0.02624	0.02623
0.0246109	1.05	0.0155112	1.05	0.00978003	1.05							2361.99	0.02525	0.02699	0.02619
0.0254081	1.04	0.0160134	1.04	0.0100966	1.04							2362.73	0.02524	0.02639	0.02373
0.0262224	1.03	0.0165265	1.03	0.01042	1.03							2363.47	0.02466	0.02691	0.02424
0.0270541	1.02	0.0170504	1.02	0.0107503	1.02							2364.21	0.02435	0.0263	0.0236
0.0279032	1.01	0.0175853	1.01	0.0110875	1.01							2364.95	0.02541	0.02647	0.02316
0.0287699	1	0.0181313	1	0.0114317	1							2365.69	0.02422	0.02591	0.024
0.0296545	0.99	0.0186886	0.99	0.0117829	0.99							2366.43	0.02462	0.0248	0.02477
0.0305572	0.980099	0.0192572	0.980099	0.0121413	0.980099							2367.17	0.02524	0.02475	0.02449
0.031478	0.970392	0.0198373	0.970392	0.012507	0.970392							2367.91	0.02458	0.02458	0.02524
0.0324173	0.960874	0.020429	0.960874	0.0128799	0.960874							2368.66	0.02443	0.0256	0.02592
0.0333751	0.951538	0.0210324	0.951538	0.0132602	0.951538							2369.39	0.02412	0.02697	0.02719
0.0343517	0.942381	0.0216476	0.942381	0.013648	0.942381							2370.14	0.02475	0.02771	0.02741
0.0353473	0.933396	0.0222747	0.933396	0.0140433	0.933396							2370.88	0.02593	0.02904	0.02669
0.036362	0.924579	0.0229138	0.924579	0.0144461	0.924579							2371.62	0.02835	0.02886	0.02634
0.0373961	0.915926	0.0235652	0.915926	0.0148566	0.915926							2372.36	0.02963	0.02917	0.02614
0.0384496	0.907431	0.0242288	0.907431	0.0152749	0.907431							2373.1	0.02904	0.02941	0.02695
0.0395229	0.899091	0.0249048	0.899091	0.015701	0.899091							2373.84	0.0289	0.02846	0.02725
0.0406161	0.890901	0.0255933	0.890901	0.0161349	0.890901							2374.58	0.02974	0.0295	0.02922
0.0417293	0.882857	0.0262945	0.882857	0.0165768	0.882857							2375.32	0.02773	0.02854	0.02939
0.0428628	0.874956	0.0270084	0.874956	0.0170268	0.874956							2376.07	0.02654	0.02803	0.02778
0.0440167	0.867193	0.0277352	0.867193	0.0174848	0.867193							2376.81	0.02593	0.02781	0.03086
0.0451913	0.859565	0.0284749	0.859565	0.017951	0.859565							2377.55	0.0249	0.02653	0.03061
0.0463866	0.852069	0.0292278	0.852069	0.0184255	0.852069							2378.29	0.02494	0.02666	0.02984
0.047603	0.844701	0.0299939	0.844701	0.0189083	0.844701							2379.03	0.02447	0.02587	0.02931
0.0488406	0.837458	0.0307733	0.837458	0.0193995	0.837458							2379.78	0.02443	0.02641	0.02838
0.0500996	0.830336	0.0315661	0.830336	0.0198992	0.830336							2380.52	0.02255	0.02822	0.02823
0.0513801	0.823333	0.0323726	0.823333	0.0204074	0.823333							2381.26	0.0236	0.02909	0.02909
0.0526824	0.816446	0.0331927	0.816446	0.0209242	0.816446							2382	0.02452	0.03049	0.02868
0.0540066	0.809672	0.0340266	0.809672	0.0214497	0.809672							2382.74	0.02449	0.02931	0.02629
0.055353	0.803008	0.0348744	0.803008	0.021984	0.803008							2383.49	0.02578	0.02979	0.02677
0.0567216	0.796452	0.0357363	0.796452	0.0225272	0.796452							2384.23	0.02631	0.02988	0.02994
0.0581128	0.79	0.0366124	0.79	0.0230792	0.79							2384.97	0.02673	0.02953	0.02925
0.0595267	0.783651	0.0375027	0.783651	0.0236403	0.783651							2385.72	0.026	0.02933	0.02929
0.0609634	0.777402	0.0384074	0.777402	0.0242104	0.777402							2386.46	0.027	0.02943	0.02926
0.0624232	0.77125	0.0393266	0.77125	0.0247896	0.77125							2387.2	0.02889	0.02965	0.02935
0.0639063	0.765194	0.0402604	0.765194	0.0253781	0.765194							2387.95	0.0295	0.03012	0.02861
0.0654128	0.759231	0.041209	0.759231	0.0259758	0.759231							2388.69	0.03053	0.02938	0.02906
0.0669429	0.753359	0.0421725	0.753359	0.0265829	0.753359							2389.43	0.02923	0.02873	0.02704
0.0684969	0.747576	0.0431509	0.747576	0.0271995	0.747576							2390.18	0.03091	0.02872	0.02807
0.0700748	0.74188	0.0441444	0.74188	0.0278255	0.74188							2390.92	0.03027	0.02949	0.03035
0.071677	0.736269	0.0451532	0.736269	0.0284612	0.736269							2391.66	0.03066	0.02942	0.02955
0.0733035	0.730741	0.0461773	0.730741	0.0291064	0.730741							2392.41	0.03235	0.02951	0.02877
0.0749546	0.725294	0.0472168	0.725294	0.0297615	0.725294							2393.15	0.03217	0.02872	0.02806
0.0766305	0.719927	0.0482719	0.719927	0.0304263	0.719927							2393.89	0.03292	0.02986	0.02809
0.0783313	0.714638	0.0493427	0.714638	0.031101	0.714638							2394.64	0.03203	0.03083	0.02859
0.0800573	0.709424	0.0504293	0.709424	0.0317856	0.709424							2395.38	0.0298	0.02955	0.02801
0.0818085	0.704286	0.0515319	0.704286	0.0324803	0.704286							2396.13	0.02955	0.02913	0.02632
0.0835853	0.69922	0.0526505	0.69922	0.0331851	0.69922							2396.87	0.02888	0.02994	0.02614
0.0853878	0.694225	0.0537852	0.694225	0.0339001	0.694225							2397.62	0.03151	0.03065	0.02768
0.0872162	0.689301	0.0549362	0.689301	0.0346253	0.689301							2398.36	0.03043	0.03031	0.02779
0.0890707	0.684444	0.0561037	0.684444	0.0353608	0.684444							2399.11	0.03012	0.03074	0.02901
0.0909515	0.679655	0.0572876	0.679655	0.0361068	0.679655							2399.85	0.03171	0.03035	0.02986
0.0928587	0.674932	0.0584882	0.674932	0.0368632	0.674932							2400.59	0.03177	0.02947	0.0289
0.0947926	0.670272	0.0597056	0.670272	0.0376302	0.670272							2401.34	0.03061	0.02963	0.03044
0.0967533	0.665676	0.0609398	0.665676	0.0384078	0.665676							2402.09	0.0301	0.02937	0.03168
0.0987411	0.661141	0.062191	0.661141	0.0391961	0.661141							2402.83	0.02911	0.02826	0.03226
0.100756	0.656667	0.0634594	0.656667	0.0399951	0.656667							2403.58	0.03128	0.02843	0.03117
0.102798	0.652252	0.064745	0.652252	0.0408051	0.652252							2404.32	0.03225	0.02877	0.02919
0.104868	0.647895	0.0660479	0.647895	0.0416259	0.647895							2405.07	0.03183	0.02913	0.02986
0.106966	0.643595	0.0673683	0.643595	0.0424577	0.643595							2405.81	0.03033	0.03016	0.02837
0.109092	0.639351	0.0687063	0.639351	0.0433007	0.639351							2406.56	0.02884	0.0317	0.02979
0.111246	0.635161	0.070062	0.635161	0.0441547	0.635161							2407.3	0.03054	0.0319	0.0297
0.113428	0.631026	0.0714355	0.631026	0.04502	0.631026							2408.05	0.03123	0.03249	0.03065
0.115639	0.626943	0.072827	0.626943	0.0458966	0.626943							2408.8	0.02991	0.03277	0.03309
0.117879	0.622911	0.0742366	0.622911	0.0467846	0.622911							2409.54	0.03031	0.03307	0.03364
0.120147	0.618931	0.0756643	0.618931	0.047684	0.618931							2410.29	0.031	0.0329	0.03456
0.122445	0.615	0.0771104	0.615	0.0485949	0.615							2411.04	0.03179	0.03223	0.03193
0.124772	0.611118	0.0785749	0.611118	0.0495175	0.611118							2411.78	0.0322	0.03232	0.02944
0.127128	0.607284	0.0800579	0.607284	0.0504517	0.607284							2412.53	0.03073	0.03227	0.02889
0.129515	0.603497	0.0815596	0.603497	0.0513977	0.603497							2413.28	0.03166	0.03286	0.02545
0.131931	0.599756	0.0830801	0.599756	0.0523555	0.599756							2414.02	0.03263	0.03246	0.0272
0.134377	0.596061	0.0846195	0.596061	0.0533251	0.596061							2414.77	0.03317	0.03261	0.029
0.136853	0.59241	0.0861779	0.59241	0.0543068	0.59241							2415.52	0.03303	0.03349	0.02929
0.13936	0.588802	0.0877555	0.588802	0.0553005	0.588802							2416.26	0.03285	0.03332	0.03084
0.141898	0.585238	0.0893524	0.585238	0.0563064	0.585238							2417.01	0.03636	0.0332	0.03351
0.144466	0.581716	0.0909686	0.581716	0.0573244	0.581716							2417.76	0.03889	0.03339	0.03396
0.147066	0.578235	0.0926043	0.578235	0.0583547	0.578235							2418.51	0.03986	0.03339	0.0319
0.149697	0.574795	0.0942597	0.574795	0.0593974	0.574795							2419.25	0.04015	0.03353	0.03204
0.152359	0.571395	0.0959348	0.571395	0.0604525	0.571395							2420	0.04044	0.03359	0.02902
0.155053	0.568035	0.0976298	0.568035	0.0615201	0.568035							2420.75	0.04026	0.0329	0.02793
0.157778	0.564713	0.0993448	0.564713	0.0626003	0.564713							2421.5	0.0393	0.03196	0.02736
0.160536	0.561429	0.10108	0.561429	0.0636932	0.561429							2422.24	0.03683	0.031	0.02813
0.163326	0.558182	0.102835	0.558182	0.0647988	0.558182							2422.99	0.03576	0.03049	0.02624
0.166148	0.554972	0.104611	0.554972	0.0659171	0.554972							2423.74	0.03546	0.03074	0.02832
0.169002	0.551798	0.106407	0.551798	0.0670484	0.551798							2424.49	0.03852	0.03139	0.03126
0.17189	0.548659	0.108224	0.548659	0.0681926	0.548659							2425.24	0.0369	0.03205	0.0322
0.174811	0.545556	0.110061	0.545556	0.0693499	0.545556							2425.99	0.03678	0.03382	0.03173
0.177764	0.542486	0.111919	0.542486	0.0705203	0.542486							2426.74	0.03751	0.03632	0.03263
0.180751	0.539451	0.113799	0.539451	0.0717038	0.539451							2427.48	0.0388	0.0374	0.03105
0.183772	0.536448	0.115699	0.536448	0.0729006	0.536448							2428.23	0.03927	0.03647	0.0317
0.186826	0.533478	0.117621	0.533478	0.0741108	0.533478							2428.98	0.04101	0.03584	0.03091
0.189915	0.530541	0.119563	0.530541	0.0753344	0.530541							2429.73	0.04233	0.03515	0.03204
0.193037	0.527634	0.121528	0.527634	0.0765714	0.527634							2430.48	0.04445	0.03478	0.03036
0.196194	0.524759	0.123514	0.524759	0.077822	0.524759							2431.23	0.04495	0.03475	0.03152
0.199385	0.521915	0.125521	0.521915	0.0790863	0.521915							2431.98	0.04634	0.0345	0.0314
0.202611	0.519101	0.12755	0.519101	0.0803643	0.519101							2432.73	0.04538	0.03368	0.03133
0.205872	0.516316	0.129602	0.516316	0.0816561	0.516316							2433.48	0.04651	0.03412	0.02928
0.209168	0.51356	0.131675	0.51356	0.0829617	0.51356							2434.23	0.04538	0.03478	0.02844
0.212499	0.510833	0.13377	0.510833	0.0842813	0.510833							2434.98	0.04501	0.03483	0.02883
0.215866	0.508135	0.135888	0.508135	0.0856149	0.508135							2435.73	0.04505	0.03421	0.02896
0.219268	0.505464	0.138028	0.505464	0.0869627	0.505464							2436.48	0.04413	0.03526	0.03065
0.222707	0.502821	0.140191	0.502821	0.0883246	0.502821							2437.23	0.04555	0.03659	0.0304
0.226181	0.500204	0.142376	0.500204	0.0897007	0.500204							2437.98	0.04445	0.03836	0.03123
0.229692	0.497614	0.144584	0.497614	0.0910912	0.497614							2438.73	0.04563	0.03845	0.03348
0.233239	0.495051	0.146815	0.495051	0.0924961	0.495051							2439.48	0.04627	0.03853	0.03319
0.236823	0.492513	0.14907	0.492513	0.0939154	0.492513							2440.23	0.047	0.03723	0.0337
0.240443	0.49	0.151347	0.49	0.0953493	0.49							2440.98	0.04786	0.03712	0.03359
0.244101	0.487512	0.153647	0.487512	0.0967979	0.487512							2441.73	0.04878	0.03705	0.03435
0.247796	0.48505	0.155971	0.48505	0.0982612	0.48505							2442.48	0.05248	0.03742	0.03334
0.251528	0.482611	0.158318	0.482611	0.0997392	0.482611							2443.23	0.05516	0.03708	0.03138
0.255298	0.480196	0.160689	0.480196	0.101232	0.480196							2443.98	0.0561	0.03758	0.03165
0.259106	0.477805	0.163084	0.477805	0.10274	0.477805							2444.73	0.05778	0.03768	0.02905
0.262952	0.475437	0.165503	0.475437	0.104263	0.475437							2445.48	0.05652	0.03835	0.03065
0.266836	0.473092	0.167945	0.473092	0.105801	0.473092							2446.24	0.05758	0.03781	0.03162
0.270759	0.470769	0.170412	0.470769	0.107354	0.470769							2446.99	0.05531	0.03808	0.0322
0.27472	0.468469	0.172903	0.468469	0.108922	0.468469							2447.74	0.05449	0.03884	0.03237
0.27872	0.46619	0.175418	0.46619	0.110506	0.46619							2448.49	0.05443	0.04059	0.03325
0.282759	0.463934	0.177958	0.463934	0.112105	0.463934							2449.24	0.05493	0.03999	0.03442
0.286837	0.461698	0.180523	0.461698	0.11372	0.461698							2449.99	0.05528	0.04065	0.03349
0.290954	0.459484	0.183112	0.459484	0.11535	0.459484							2450.74	0.05799	0.04106	0.0353
0.295112	0.45729	0.185726	0.45729	0.116996	0.45729							2451.5	0.05973	0.04101	0.03518
0.299309	0.455116	0.188365	0.455116	0.118657	0.455116							2452.25	0.06141	0.0411	0.03319
0.303546	0.452963	0.191029	0.452963	0.120335	0.452963							2453	0.063	0.04008	0.03506
0.307823	0.450829	0.193718	0.450829	0.122028	0.450829							2453.75	0.06281	0.04035	0.03559
0.31214	0.448716	0.196433	0.448716	0.123737	0.448716							2454.51	0.06219	0.04191	0.03754
0.316498	0.446621	0.199173	0.446621	0.125462	0.446621							2455.26	0.06307	0.04358	0.03626
0.320897	0.444545	0.201939	0.444545	0.127203	0.444545							2456.01	0.0612	0.04481	0.03922
0.325337	0.442489	0.20473	0.442489	0.12896	0.442489							2456.76	0.06112	0.04501	0.03933
0.329818	0.44045	0.207548	0.44045	0.130734	0.44045							2457.52	0.06188	0.04624	0.03905
0.334341	0.43843	0.210391	0.43843	0.132524	0.43843							2458.27	0.06409	0.04627	0.04024
0.338905	0.436429	0.21326	0.436429	0.13433	0.436429							2459.02	0.06727	0.04582	0.0382
0.34351	0.434444	0.216156	0.434444	0.136153	0.434444							2459.78	0.0711	0.04496	0.03617
0.348158	0.432478	0.219078	0.432478	0.137993	0.432478							2460.53	0.07322	0.04515	0.03475
0.352848	0.430529	0.222026	0.430529	0.139849	0.430529							2461.28	0.07356	0.04572	0.03246
0.35758	0.428596	0.225001	0.428596	0.141721	0.428596							2462.04	0.07315	0.0471	0.03308
0.362355	0.426681	0.228003	0.426681	0.143611	0.426681							2462.79	0.07494	0.04781	0.03453
0.367173	0.424783	0.231031	0.424783	0.145517	0.424783							2463.54	0.072	0.04889	0.03686
0.372033	0.4229	0.234087	0.4229	0.147441	0.4229							2464.3	0.07461	0.04968	0.03535
0.376937	0.421034	0.237169	0.421034	0.149381	0.421034							2465.05	0.07857	0.05136	0.03693
0.381884	0.419185	0.240279	0.419185	0.151339	0.419185							2465.81	0.08225	0.05176	0.03908
0.386875	0.41735	0.243416	0.41735	0.153313	0.41735							2466.56	0.08654	0.05215	0.04063
0.391909	0.415532	0.246581	0.415532	0.155305	0.415532							2467.32	0.08919	0.05171	0.04036
0.396987	0.413729	0.249773	0.413729	0.157314	0.413729							2468.07	0.09072	0.05392	0.04003
0.40211	0.411941	0.252992	0.411941	0.159341	0.411941							2468.82	0.09123	0.05492	0.0396
0.407277	0.410168	0.25624	0.410168	0.161385	0.410168							2469.58	0.09282	0.05675	0.04437
0.412488	0.40841	0.259516	0.40841	0.163447	0.40841							2470.33	0.09423	0.0573	0.0474
0.417744	0.406667	0.262819	0.406667	0.165526	0.406667							2471.09	0.09195	0.05743	0.04862
0.423045	0.404938	0.266151	0.404938	0.167623	0.404938							2471.84	0.09359	0.05709	0.0481
0.428391	0.403223	0.269511	0.403223	0.169738	0.403223							2472.6	0.09729	0.05816	0.04772
0.433783	0.401523	0.2729	0.401523	0.171871	0.401523							2473.35	0.1001	0.05716	0.0453
0.43922	0.399836	0.276317	0.399836	0.174022	0.399836							2474.11	0.10403	0.05571	0.04161
0.444703	0.398163	0.279763	0.398163	0.176191	0.398163							2474.86	0.10505	0.05445	0.03715
0.450232	0.396504	0.283237	0.396504	0.178378	0.396504							2475.62	0.10734	0.05472	0.03523
0.455807	0.394858	0.286741	0.394858	0.180583	0.394858							2476.37	0.111	0.05622	0.03602
0.461428	0.393226	0.290274	0.393226	0.182806	0.393226							2477.13	0.11447	0.05705	0.04059
0.467096	0.391606	0.293836	0.391606	0.185048	0.391606							2477.89	0.11492	0.05638	0.04037
0.47281	0.39	0.297427	0.39	0.187308	0.39							2478.64	0.11629	0.05686	0.04545
0.478572	0.388406	0.301047	0.388406	0.189587	0.388406							2479.4	0.11629	0.05629	0.04599
0.484381	0.386825	0.304698	0.386825	0.191884	0.386825							2480.15	0.12277	0.05671	0.0452
0.490237	0.385257	0.308378	0.385257	0.1942	0.385257							2480.91	0.1268	0.0582	0.04443
0.49614	0.383701	0.312087	0.383701	0.196535	0.383701							2481.67	0.13071	0.05874	0.04229
0.502092	0.382157	0.315827	0.382157	0.198888	0.382157							2482.42	0.12982	0.06076	0.04185
0.508091	0.380625	0.319597	0.380625	0.20126	0.380625							2483.18	0.13162	0.06243	0.04073
0.514139	0.379105	0.323397	0.379105	0.203652	0.379105							2483.93	0.13329	0.06493	0.0438
0.520234	0.377597	0.327227	0.377597	0.206062	0.377597							2484.69	0.13368	0.06542	0.04719
0.526379	0.3761	0.331088	0.3761	0.208492	0.3761							2485.45	0.13312	0.06553	0.04573
0.532572	0.374615	0.334979	0.374615	0.21094	0.374615							2486.2	0.13628	0.06527	0.05031
0.538814	0.373142	0.338901	0.373142	0.213409	0.373142							2486.96	0.14039	0.06469	0.04726
0.545105	0.371679	0.342854	0.371679	0.215896	0.371679							2487.72	0.14922	0.06567	0.04626
0.551446	0.370228	0.346837	0.370228	0.218403	0.370228							2488.48	0.15168	0.06823	0.04733
0.557836	0.368788	0.350852	0.368788	0.220929	0.368788							2489.23	0.15605	0.06868	0.04535
0.564276	0.367358	0.354898	0.367358	0.223475	0.367358							2489.99	0.16198	0.07091	0.04508
0.570766	0.36594	0.358976	0.36594	0.226041	0.36594							2490.75	0.1658	0.07271	0.0466
0.577306	0.364532	0.363084	0.364532	0.228626	0.364532							2491.51	0.16928	0.07486	0.04945
0.583897	0.363134	0.367225	0.363134	0.231232	0.363134							2492.26	0.17113	0.07606	0.05233
0.590538	0.361747	0.371397	0.361747	0.233857	0.361747							2493.02	0.17038	0.07663	0.05123
0.59723	0.36037	0.375601	0.36037	0.236502	0.36037							2493.78	0.17416	0.07639	0.05252
0.603973	0.359004	0.379837	0.359004	0.239168	0.359004							2494.54	0.17752	0.0748	0.05126
0.610767	0.357647	0.384105	0.357647	0.241853	0.357647							2495.3	0.18116	0.07469	0.05241
0.617612	0.3563	0.388405	0.3563	0.244559	0.3563							2496.05	0.18007	0.07573	0.05311
0.624509	0.354964	0.392738	0.354964	0.247285	0.354964							2496.81	0.18385	0.07663	0.05074
0.631458	0.353636	0.397103	0.353636	0.250031	0.353636							2497.57	0.19018	0.07919	0.05153
0.638459	0.352319	0.4015	0.352319	0.252798	0.352319							2498.33	0.19272	0.08123	0.05424
0.645512	0.351011	0.405931	0.351011	0.255586	0.351011							2499.09	0.19745	0.08273	0.05382
0.652618	0.349712	0.410394	0.349712	0.258394	0.349712							2499.85	0.20175	0.08327	0.05395
0.659776	0.348423	0.41489	0.348423	0.261223	0.348423							2500.61	0.20792	0.08441	0.05403
0.666987	0.347143	0.419419	0.347143	0.264072	0.347143							2501.37	0.21673	0.08617	0.05451
0.674251	0.345872	0.423982	0.345872	0.266943	0.345872							2502.12	0.22335	0.08467	0.05419
0.681568	0.34461	0.428577	0.34461	0.269834	0.34461							2502.88	0.22577	0.08699	0.05496
0.688938	0.343357	0.433207	0.343357	0.272747	0.343357							2503.64	0.22439	0.08934	0.05513
0.696362	0.342113	0.43787	0.342113	0.27568	0.342113							2504.4	0.22872	0.09253	0.05414
0.703841	0.340877	0.442566	0.340877	0.278635	0.340877							2505.16	0.22989	0.09701	0.05553
0.711373	0.33965	0.447297	0.33965	0.281611	0.33965							2505.92	0.22824	0.09934	0.05659
0.718959	0.338432	0.452061	0.338432	0.284608	0.338432							2506.68	0.2306	0.10028	0.05577
0.7266	0.337222	0.45686	0.337222	0.287627	0.337222							2507.44	0.23585	0.10044	0.05533
0.734295	0.336021	0.461693	0.336021	0.290668	0.336021							2508.2	0.24072	0.1015	0.05508
0.742046	0.334828	0.46656	0.334828	0.29373	0.334828							2508.96	0.24413	0.1013	0.05516
0.749851	0.333643	0.471462	0.333643	0.296813	0.333643							2509.72	0.25053	0.10051	0.05421
0.757712	0.332466	0.476398	0.332466	0.299919	0.332466							2510.48	0.24812	0.10151	0.05296
0.765628	0.331297	0.481369	0.331297	0.303046	0.331297							2511.24	0.24765	0.10101	0.05511
0.7736	0.330136	0.486375	0.330136	0.306195	0.330136							2512	0.25122	0.10263	0.05745
0.781627	0.328983	0.491416	0.328983	0.309366	0.328983							2512.76	0.25209	0.10458	0.05763
0.789711	0.327838	0.496492	0.327838	0.312559	0.327838							2513.53	0.25416	0.10593	0.05699
0.797851	0.3267	0.501604	0.3267	0.315775	0.3267							2514.28	0.25494	0.10833	0.05627
0.806048	0.32557	0.50675	0.32557	0.319012	0.32557							2515.05	0.25632	0.11133	0.0543
0.814301	0.324448	0.511933	0.324448	0.322272	0.324448							2515.81	0.25761	0.11238	0.05399
0.822611	0.323333	0.517151	0.323333	0.325554	0.323333							2516.57	0.25847	0.11375	0.05237
0.830979	0.322226	0.522405	0.322226	0.328859	0.322226							2517.33	0.26324	0.11609	0.05488
0.839403	0.321126	0.527694	0.321126	0.332186	0.321126							2518.09	0.26051	0.11495	0.05461
0.847886	0.320033	0.53302	0.320033	0.335536	0.320033							2518.85	0.26299	0.11319	0.05873
0.856426	0.318947	0.538382	0.318947	0.338909	0.318947							2519.61	0.26873	0.11466	0.06187
0.865024	0.317869	0.54378	0.317869	0.342304	0.317869							2520.38	0.27391	0.11497	0.06055
0.87368	0.316797	0.549215	0.316797	0.345722	0.316797							2521.14	0.27944	0.11707	0.06046
0.882394	0.315733	0.554686	0.315733	0.349164	0.315733							2521.9	0.28349	0.12009	0.05997
0.891167	0.314675	0.560193	0.314675	0.352628	0.314675							2522.66	0.28931	0.12148	0.0579
0.899999	0.313625	0.565738	0.313625	0.356115	0.313625							2523.42	0.29546	0.12176	0.05698
0.90889	0.312581	0.57132	0.312581	0.359626	0.312581							2524.19	0.29382	0.12452	0.05447
0.91784	0.311543	0.576938	0.311543	0.36316	0.311543							2524.95	0.29142	0.12708	0.05641
0.926849	0.310513	0.582594	0.310513	0.366717	0.310513							2525.71	0.28628	0.12728	0.05528
0.935918	0.309489	0.588287	0.309489	0.370298	0.309489							2526.47	0.28135	0.12891	0.05538
0.945047	0.308471	0.594018	0.308471	0.373902	0.308471							2527.24	0.27752	0.1326	0.05447
0.954236	0.30746	0.599786	0.30746	0.37753	0.30746							2528	0.26892	0.13539	0.05465
0.963485	0.306456	0.605592	0.306456	0.381181	0.306456							2528.76	0.26559	0.1348	0.05588
0.972794	0.305457	0.611436	0.305457	0.384856	0.305457							2529.52	0.26652	0.13533	0.0572
0.982164	0.304465	0.617317	0.304465	0.388555	0.304465							2530.29	0.271	0.13092	0.05894
0.991595	0.30348	0.623237	0.30348	0.392278	0.30348							2531.05	0.27352	0.12905	0.0595
1	0.3025	0.629195	0.3025	0.396025	0.3025							2531.81	0.27391	0.1266	0.06162
1.01	0.301526	0.635191	0.301526	0.399796	0.301526							2532.58	0.27591	0.12636	0.06359
1.02	0.300559	0.641226	0.300559	0.403591	0.300559							2533.34	0.2723	0.12782	0.06473
1.03	0.299598	0.6473	0.299598	0.407411	0.299598							2534.11	0.26868	0.13069	0.06395
1.04	0.298642	0.653412	0.298642	0.411255	0.298642							2534.87	0.26713	0.13258	0.06388
1.05	0.297692	0.659563	0.297692	0.415123	0.297692							2535.63	0.26287	0.13476	0.06484
1.06	0.296748	0.665753	0.296748	0.419016	0.296748							2536.4	0.2614	0.13586	0.06476
1.07	0.29581	0.671983	0.29581	0.422933	0.29581							2537.16	0.26059	0.13962	0.0665
1.08	0.294878	0.678251	0.294878	0.426875	0.294878							2537.92	0.2638	0.1396	0.06868
1.09	0.293951	0.684559	0.293951	0.430841	0.293951							2538.69	0.26161	0.13964	0.06609
1.1	0.29303	0.690906	0.29303	0.434833	0.29303							2539.45	0.26308	0.13737	0.06468
1.11	0.292115	0.697293	0.292115	0.438849	0.292115							2540.22	0.26331	0.13738	0.06283
1.12	0.291205	0.70372	0.291205	0.44289	0.291205							2540.98	0.25914	0.13659	0.06099
1.13	0.2903	0.710187	0.2903	0.446957	0.2903							2541.75	0.25922	0.13249	0.05933
1.14	0.289401	0.716694	0.289401	0.451048	0.289401							2542.51	0.25748	0.12841	0.06091
1.15	0.288507	0.723241	0.288507	0.455165	0.288507							2543.28	0.25667	0.12637	0.062
1.16	0.287619	0.729828	0.287619	0.459307	0.287619							2544.04	0.25463	0.12499	0.06323
1.17	0.286736	0.736456	0.286736	0.463474	0.286736							2544.81	0.25163	0.12486	0.06604
1.18	0.285858	0.743124	0.285858	0.467667	0.285858							2545.57	0.2493	0.12512	0.06921
1.19	0.284985	0.749833	0.284985	0.471886	0.284985							2546.34	0.25184	0.12386	0.0672
1.2	0.284118	0.756583	0.284118	0.47613	0.284118							2547.1	0.24953	0.1242	0.06615
1.21	0.283255	0.763374	0.283255	0.4804	0.283255							2547.87	0.24722	0.12522	0.06603
1.23	0.282398	0.770206	0.282398	0.484695	0.282398							2548.63	0.24411	0.12501	0.06492
1.24	0.281545	0.777079	0.281545	0.489016	0.281545							2549.4	0.23889	0.12208	0.06227
1.25	0.280698	0.783994	0.280698	0.493364	0.280698							2550.16	0.23184	0.12183	0.06099
1.26	0.279855	0.79095	0.279855	0.497737	0.279855							2550.93	0.22971	0.122	0.06013
1.27	0.279017	0.797947	0.279017	0.502137	0.279017							2551.7	0.22487	0.12105	0.06081
1.28	0.278184	0.804987	0.278184	0.506563	0.278184							2552.46	0.22094	0.12214	0.06221
1.29	0.277356	0.812068	0.277356	0.511015	0.277356							2553.23	0.21763	0.12188	0.06398
1.3	0.276533	0.819191	0.276533	0.515493	0.276533							2554	0.21964	0.1204	0.0622
1.32	0.275714	0.826357	0.275714	0.519998	0.275714							2554.76	0.21384	0.11945	0.06249
1.33	0.2749	0.833564	0.2749	0.524529	0.2749							2555.53	0.20907	0.11922	0.06372
1.34	0.274091	0.840814	0.274091	0.529087	0.274091							2556.3	0.21089	0.11853	0.06389
1.35	0.273286	0.848107	0.273286	0.533672	0.273286							2557.06	0.20916	0.11561	0.06109
1.36	0.272486	0.855442	0.272486	0.538283	0.272486							2557.83	0.20755	0.11463	0.06147
1.37	0.27169	0.86282	0.27169	0.542921	0.27169							2558.6	0.20648	0.11509	0.05912
1.39	0.270899	0.870241	0.270899	0.547587	0.270899							2559.36	0.20419	0.11607	0.06192
1.4	0.270112	0.877705	0.270112	0.552279	0.270112							2560.13	0.20345	0.11404	0.0608
1.41	0.26933	0.885213	0.26933	0.556998	0.26933							2560.9	0.19821	0.11151	0.05759
1.42	0.268552	0.892763	0.268552	0.561745	0.268552							2561.67	0.19293	0.10898	0.0546
1.43	0.267778	0.900357	0.267778	0.566519	0.267778							2562.43	0.1867	0.10582	0.05411
1.45	0.267008	0.907995	0.267008	0.57132	0.267008							2563.2	0.18233	0.10395	0.05517
1.46	0.266243	0.915676	0.266243	0.576148	0.266243							2563.97	0.18634	0.10107	0.0558
1.47	0.265482	0.923401	0.265482	0.581004	0.265482							2564.74	0.18274	0.09941	0.05295
1.48	0.264725	0.931171	0.264725	0.585888	0.264725							2565.51	0.17738	0.09913	0.05665
1.49	0.263973	0.938984	0.263973	0.590799	0.263973							2566.27	0.17473	0.09947	0.05561
1.51	0.263224	0.946842	0.263224	0.595739	0.263224							2567.04	0.17344	0.10094	0.05659
1.52	0.26248	0.954744	0.26248	0.600706	0.26248							2567.81	0.17536	0.09932	0.05427
1.53	0.261739	0.96269	0.261739	0.605701	0.261739							2568.58	0.17567	0.09864	0.05215
1.55	0.261003	0.970681	0.261003	0.610724	0.261003							2569.35	0.17677	0.09702	0.05378
1.56	0.26027	0.978717	0.26027	0.615775	0.26027							2570.11	0.1775	0.09347	0.05454
1.57	0.259542	0.986798	0.259542	0.620854	0.259542							2570.88	0.17885	0.09042	0.05609
1.58	0.258817	0.994924	0.258817	0.625961	0.258817							2571.65	0.17926	0.08747	0.05541
1.6	0.258097	1	0.258097	0.631097	0.258097							2572.42	0.17614	0.08416	0.05328
1.61	0.25738	1.01	0.25738	0.636261	0.25738							2573.19	0.17232	0.08276	0.05304
1.62	0.256667	1.02	0.256667	0.641454	0.256667							2573.96	0.17008	0.08089	0.05163
1.64	0.255957	1.03	0.255957	0.646675	0.255957							2574.73	0.16426	0.08156	0.04884
1.65	0.255252	1.04	0.255252	0.651925	0.255252							2575.5	0.16144	0.08283	0.04685
1.66	0.25455	1.04	0.25455	0.657204	0.25455							2576.27	0.15689	0.08465	0.04668
1.68	0.253852	1.05	0.253852	0.662512	0.253852							2577.04	0.15115	0.08364	0.04813
1.69	0.253158	1.06	0.253158	0.667848	0.253158							2577.81	0.14788	0.08279	0.05019
1.7	0.252467	1.07	0.252467	0.673214	0.252467							2578.58	0.14411	0.08312	0.05383
1.72	0.25178	1.08	0.25178	0.678609	0.25178							2579.35	0.14604	0.08166	0.05501
1.73	0.251097	1.09	0.251097	0.684032	0.251097							2580.12	0.14831	0.07935	0.05405
1.75	0.250417	1.1	0.250417	0.689485	0.250417							2580.89	0.15009	0.07932	0.05137
1.76	0.24974	1.1	0.24974	0.694968	0.24974							2581.66	0.15351	0.07791	0.05269
1.77	0.249067	1.11	0.249067	0.70048	0.249067							2582.43	0.15036	0.07899	0.04996
1.79	0.248398	1.12	0.248398	0.706021	0.248398							2583.2	0.14767	0.07834	0.04704
1.8	0.247732	1.13	0.247732	0.711592	0.247732							2583.97	0.14346	0.07769	0.04571
1.82	0.247069	1.14	0.247069	0.717193	0.247069							2584.74	0.13629	0.07555	0.04481
1.83	0.24641	1.15	0.24641	0.722823	0.24641							2585.51	0.13106	0.07654	0.04855
1.84	0.245754	1.16	0.245754	0.728483	0.245754							2586.28	0.13021	0.07533	0.04854
1.86	0.245102	1.17	0.245102	0.734173	0.245102							2587.05	0.12964	0.07293	0.04823
1.87	0.244453	1.18	0.244453	0.739894	0.244453							2587.82	0.12837	0.07181	0.04987
1.89	0.243807	1.19	0.243807	0.745644	0.243807							2588.6	0.1291	0.07007	0.05208
1.9	0.243165	1.19	0.243165	0.751424	0.243165							2589.37	0.1309	0.06795	0.05329
1.92	0.242525	1.2	0.242525	0.757235	0.242525							2590.14	0.12926	0.0665	0.04997
1.93	0.241889	1.21	0.241889	0.763076	0.241889							2590.91	0.13009	0.06395	0.04787
1.95	0.241256	1.22	0.241256	0.768948	0.241256							2591.68	0.12837	0.06305	0.04536
1.96	0.240627	1.23	0.240627	0.77485	0.240627							2592.45	0.12633	0.06173	0.04258
1.98	0.24	1.24	0.24	0.780782	0.24							2593.23	0.12493	0.06303	0.04371
1.99	0.239377	1.25	0.239377	0.786745	0.239377							2594	0.12739	0.06073	0.04081
2.01	0.238756	1.26	0.238756	0.792739	0.238756							2594.77	0.1277	0.06033	0.0401
2.02	0.238139	1.27	0.238139	0.798764	0.238139							2595.54	0.1287	0.06095	0.04251
2.04	0.237525	1.28	0.237525	0.80482	0.237525							2596.32	0.12897	0.05973	0.04276
2.05	0.236914	1.29	0.236914	0.810907	0.236914							2597.09	0.12768	0.05762	0.0421
2.07	0.236305	1.3	0.236305	0.817025	0.236305							2597.86	0.12235	0.05616	0.04073
2.08	0.2357	1.31	0.2357	0.823174	0.2357							2598.63	0.11848	0.05506	0.0411
2.1	0.235098	1.32	0.235098	0.829354	0.235098							2599.41	0.11142	0.05497	0.03697
2.12	0.234499	1.33	0.234499	0.835566	0.234499							2600.18	0.10924	0.05226	0.03526
2.13	0.233902	1.34	0.233902	0.841809	0.233902							2600.95	0.10827	0.05363	0.03731
2.15	0.233309	1.35	0.233309	0.848084	0.233309							2601.72	0.10803	0.053	0.04006
2.16	0.232718	1.36	0.232718	0.85439	0.232718							2602.5	0.11219	0.05396	0.04355
2.18	0.232131	1.37	0.232131	0.860728	0.232131							2603.27	0.11146	0.05547	0.04273
2.2	0.231546	1.38	0.231546	0.867098	0.231546							2604.04	0.11477	0.05658	0.0444
2.21	0.230964	1.39	0.230964	0.8735	0.230964							2604.82	0.11291	0.05469	0.04393
2.23	0.230385	1.4	0.230385	0.879934	0.230385							2605.59	0.10908	0.05427	0.04212
2.25	0.229808	1.41	0.229808	0.886399	0.229808							2606.36	0.10706	0.05134	0.0403
2.26	0.229234	1.42	0.229234	0.892897	0.229234							2607.14	0.10407	0.0501	0.03677
2.28	0.228663	1.43	0.228663	0.899427	0.228663							2607.91	0.10545	0.04672	0.03463
2.29	0.228095	1.44	0.228095	0.905989	0.228095							2608.69	0.10451	0.04664	0.03508
2.31	0.22753	1.45	0.22753	0.912584	0.22753							2609.46	0.10127	0.04738	0.03774
2.33	0.226967	1.46	0.226967	0.919211	0.226967							2610.24	0.10178	0.04823	0.03919
2.35	0.226407	1.47	0.226407	0.92587	0.226407							2611.01	0.09902	0.04849	0.03677
2.36	0.225849	1.48	0.225849	0.932563	0.225849							2611.78	0.10105	0.0491	0.03658
2.38	0.225294	1.49	0.225294	0.939288	0.225294							2612.56	0.09769	0.04757	0.03366
2.4	0.224742	1.5	0.224742	0.946045	0.224742							2613.33	0.09817	0.04716	0.03179
2.41	0.224192	1.52	0.224192	0.952836	0.224192							2614.11	0.09855	0.04435	0.02984
2.43	0.223645	1.53	0.223645	0.95966	0.223645							2614.88	0.09938	0.04294	0.02786
2.45	0.2231	1.54	0.2231	0.966516	0.2231							2615.66	0.09843	0.04219	0.02486
2.47	0.222558	1.55	0.222558	0.973406	0.222558							2616.43	0.0974	0.04334	0.02658
2.48	0.222019	1.56	0.222019	0.980329	0.222019							2617.21	0.09659	0.04594	0.02781
2.5	0.221481	1.57	0.221481	0.987285	0.221481							2617.99	0.09601	0.04739	0.02881
2.52	0.220947	1.58	0.220947	0.994275	0.220947							2618.76	0.09286	0.04749	0.02917
2.54	0.220415	1.59	0.220415	1	0.220415							2619.54	0.09258	0.04678	0.03101
2.56	0.219885	1.6	0.219885	1.01	0.219885							2620.31	0.09196	0.04721	0.03164
2.57	0.219358	1.61	0.219358	1.02	0.219358							2621.09	0.09032	0.04563	0.0302
2.59	0.218833	1.63	0.218833	1.02	0.218833							2621.86	0.09007	0.04447	0.02776
2.61	0.218311	1.64	0.218311	1.03	0.218311							2622.64	0.08951	0.04249	0.02637
2.63	0.21779	1.65	0.21779	1.04	0.21779							2623.42	0.08836	0.04268	0.02537
2.65	0.217273	1.66	0.217273	1.04	0.217273							2624.19	0.09031	0.04274	0.02737
2.66	0.216757	1.67	0.216757	1.05	0.216757							2624.97	0.08975	0.04343	0.02579
2.68	0.216244	1.68	0.216244	1.06	0.216244							2625.74	0.08884	0.04435	0.02765
2.7	0.215734	1.7	0.215734	1.07	0.215734							2626.52	0.08697	0.04353	0.02805
2.72	0.215225	1.71	0.215225	1.07	0.215225							2627.3	0.08718	0.0411	0.03296
2.74	0.214719	1.72	0.214719	1.08	0.214719							2628.07	0.08581	0.04136	0.03201
2.76	0.214215	1.73	0.214215	1.09	0.214215							2628.85	0.08459	0.03946	0.03229
2.78	0.213714	1.74	0.213714	1.1	0.213714							2629.63	0.08569	0.03789	0.03085
2.8	0.213214	1.75	0.213214	1.1	0.213214							2630.41	0.08581	0.03605	0.0299
2.82	0.212717	1.77	0.212717	1.11	0.212717							2631.18	0.08702	0.03609	0.02777
2.83	0.212222	1.78	0.212222	1.12	0.212222							2631.96	0.08544	0.03627	0.02667
2.85	0.211729	1.79	0.211729	1.13	0.211729							2632.74	0.08353	0.03745	0.0266
2.87	0.211239	1.8	0.211239	1.13	0.211239							2633.52	0.08092	0.03891	0.02922
2.89	0.210751	1.82	0.210751	1.14	0.210751							2634.29	0.07778	0.03837	0.02938
2.91	0.210264	1.83	0.210264	1.15	0.210264							2635.07	0.07508	0.03719	0.03269
2.93	0.20978	1.84	0.20978	1.16	0.20978							2635.85	0.07223	0.03789	0.03376
2.95	0.209298	1.85	0.209298	1.16	0.209298							2636.63	0.07126	0.03669	0.03511
2.97	0.208818	1.86	0.208818	1.17	0.208818							2637.41	0.07362	0.03586	0.03379
2.99	0.208341	1.88	0.208341	1.18	0.208341							2638.18	0.07277	0.0358	0.03344
3.01	0.207865	1.89	0.207865	1.19	0.207865							2638.96	0.0723	0.03705	0.03186
3.03	0.207391	1.9	0.207391	1.2	0.207391							2639.74	0.07058	0.03672	0.0289
3.05	0.20692	1.91	0.20692	1.2	0.20692							2640.52	0.07073	0.03671	0.02894
3.07	0.20645	1.93	0.20645	1.21	0.20645							2641.3	0.07187	0.03578	0.02678
3.09	0.205983	1.94	0.205983	1.22	0.205983							2642.08	0.07249	0.03429	0.02503
3.11	0.205517	1.95	0.205517	1.23	0.205517							2642.86	0.07139	0.03343	0.02429
3.13	0.205054	1.97	0.205054	1.24	0.205054							2643.64	0.06861	0.03317	0.02418
3.15	0.204592	1.98	0.204592	1.24	0.204592							2644.41	0.0672	0.03368	0.02298
3.18	0.204133	1.99	0.204133	1.25	0.204133							2645.19	0.06912	0.03334	0.02228
3.2	0.203675	2.01	0.203675	1.26	0.203675							2645.97	0.06695	0.03351	0.02142
3.22	0.20322	2.02	0.20322	1.27	0.20322							2646.75	0.06649	0.03487	0.01955
3.24	0.202766	2.03	0.202766	1.28	0.202766							2647.53	0.06602	0.0348	0.01932
3.26	0.202314	2.04	0.202314	1.29	0.202314							2648.31	0.0652	0.03463	0.02217
3.28	0.201864	2.06	0.201864	1.29	0.201864							2649.09	0.0646	0.03328	0.02372
3.3	0.201416	2.07	0.201416	1.3	0.201416							2649.87	0.06216	0.03276	0.02462
3.32	0.20097	2.08	0.20097	1.31	0.20097							2650.65	0.05953	0.0324	0.02775
3.35	0.200526	2.1	0.200526	1.32	0.200526							2651.43	0.05682	0.03187	0.02956
3.37	0.200084	2.11	0.200084	1.33	0.200084							2652.21	0.05631	0.03209	0.02979
3.39	0.199644	2.13	0.199644	1.34	0.199644							2652.99	0.05603	0.03118	0.02716
3.41	0.199205	2.14	0.199205	1.34	0.199205							2653.77	0.05598	0.03152	0.02596
3.43	0.198768	2.15	0.198768	1.35	0.198768							2654.55	0.0562	0.03206	0.0243
3.45	0.198333	2.17	0.198333	1.36	0.198333							2655.33	0.05785	0.03349	0.02471
3.48	0.1979	2.18	0.1979	1.37	0.1979							2656.11	0.05827	0.03349	0.02542
3.5	0.197469	2.19	0.197469	1.38	0.197469							2656.9	0.05852	0.03261	0.02425
3.52	0.197039	2.21	0.197039	1.39	0.197039							2657.68	0.05912	0.03292	0.02329
3.54	0.196612	2.22	0.196612	1.4	0.196612							2658.46	0.06038	0.0329	0.02266
3.57	0.196186	2.24	0.196186	1.41	0.196186							2659.24	0.06043	0.03316	0.0224
3.59	0.195761	2.25	0.195761	1.41	0.195761							2660.02	0.06075	0.03277	0.02209
3.61	0.195339	2.26	0.195339	1.42	0.195339							2660.8	0.05882	0.03124	0.02131
3.63	0.194918	2.28	0.194918	1.43	0.194918							2661.58	0.0543	0.03022	0.02399
3.66	0.194499	2.29	0.194499	1.44	0.194499							2662.36	0.05079	0.02877	0.02389
3.68	0.194082	2.31	0.194082	1.45	0.194082							2663.15	0.05217	0.02837	0.02429
3.7	0.193666	2.32	0.193666	1.46	0.193666							2663.93	0.05252	0.02703	0.02468
3.73	0.193252	2.34	0.193252	1.47	0.193252							2664.71	0.05537	0.02545	0.02332
3.75	0.19284	2.35	0.19284	1.48	0.19284							2665.49	0.05722	0.02589	0.02151
3.77	0.192429	2.37	0.192429	1.49	0.192429							2666.28	0.05806	0.02698	0.01899
3.8	0.19202	2.38	0.19202	1.5	0.19202							2667.06	0.059	0.02936	0.01979
3.82	0.191613	2.4	0.191613	1.51	0.191613							2667.84	0.05963	0.03006	0.01819
3.84	0.191207	2.41	0.191207	1.52	0.191207							2668.62	0.05872	0.02976	0.02022
3.87	0.190803	2.43	0.190803	1.52	0.190803							2669.41	0.05418	0.03009	0.02177
3.89	0.190401	2.44	0.190401	1.53	0.190401							2670.19	0.0521	0.03082	0.02174
3.92	0.19	2.46	0.19	1.54	0.19							2670.97	0.05197	0.03042	0.02152
3.94	0.189601	2.47	0.189601	1.55	0.189601							2671.75	0.05076	0.03053	0.02069
3.96	0.189203	2.49	0.189203	1.56	0.189203							2672.54	0.05161	0.02979	0.01891
3.99	0.188807	2.5	0.188807	1.57	0.188807							2673.32	0.05053	0.02959	0.01717
4.01	0.188413	2.52	0.188413	1.58	0.188413							2674.1	0.04862	0.02955	0.01776
4.04	0.18802	2.53	0.18802	1.59	0.18802							2674.89	0.05049	0.02935	0.01887
4.06	0.187628	2.55	0.187628	1.6	0.187628							2675.67	0.05013	0.02904	0.02025
4.09	0.187239	2.56	0.187239	1.61	0.187239							2676.45	0.05163	0.02901	0.02266
4.11	0.18685	2.58	0.18685	1.62	0.18685							2677.24	0.05224	0.0283	0.02259
4.14	0.186464	2.59	0.186464	1.63	0.186464							2678.02	0.05214	0.02847	0.0216
4.16	0.186078	2.61	0.186078	1.64	0.186078							2678.81	0.05238	0.02634	0.01963
4.19	0.185695	2.62	0.185695	1.65	0.185695							2679.59	0.05222	0.02642	0.01871
4.21	0.185312	2.64	0.185312	1.66	0.185312							2680.38	0.05282	0.02621	0.01812
4.24	0.184932	2.66	0.184932	1.67	0.184932							2681.16	0.0503	0.02537	0.01667
4.26	0.184553	2.67	0.184553	1.68	0.184553							2681.94	0.04855	0.02396	0.019
4.29	0.184175	2.69	0.184175	1.69	0.184175							2682.73	0.04787	0.02391	0.02201
4.31	0.183798	2.7	0.183798	1.7	0.183798							2683.51	0.04434	0.02345	0.02627
4.34	0.183424	2.72	0.183424	1.71	0.183424							2684.3	0.04638	0.02336	0.02562
4.36	0.18305	2.74	0.18305	1.72	0.18305							2685.08	0.04794	0.02371	0.02551
4.39	0.182678	2.75	0.182678	1.73	0.182678							2685.87	0.04819	0.02434	0.02378
4.42	0.182308	2.77	0.182308	1.74	0.182308							2686.65	0.05038	0.02286	0.0215
4.44	0.181939	2.79	0.181939	1.75	0.181939							2687.44	0.0522	0.02422	0.02066
4.47	0.181571	2.8	0.181571	1.76	0.181571							2688.22	0.05384	0.02429	0.02031
4.5	0.181205	2.82	0.181205	1.77	0.181205							2689.01	0.05278	0.02423	0.01801
4.52	0.18084	2.83	0.18084	1.78	0.18084							2689.79	0.05043	0.02433	0.01963
4.55	0.180476	2.85	0.180476	1.79	0.180476							2690.58	0.04865	0.02536	0.02128
4.58	0.180114	2.87	0.180114	1.8	0.180114							2691.37	0.04527	0.02469	0.02195
4.6	0.179753	2.88	0.179753	1.81	0.179753							2692.15	0.04522	0.02444	0.02
4.63	0.179394	2.9	0.179394	1.82	0.179394							2692.94	0.04399	0.02572	0.02022
4.66	0.179036	2.92	0.179036	1.83	0.179036							2693.72	0.04223	0.02528	0.02182
4.68	0.178679	2.94	0.178679	1.84	0.178679							2694.51	0.04199	0.02506	0.02181
4.71	0.178324	2.95	0.178324	1.86	0.178324							2695.3	0.04174	0.02519	0.02169
4.74	0.17797	2.97	0.17797	1.87	0.17797							2696.08	0.04287	0.02442	0.02482
4.77	0.177617	2.99	0.177617	1.88	0.177617							2696.87	0.0435	0.02452	0.02569
4.79	0.177266	3	0.177266	1.89	0.177266							2697.66	0.04329	0.02489	0.02924
4.82	0.176916	3.02	0.176916	1.9	0.176916							2698.44	0.04554	0.02433	0.03222
4.85	0.176567	3.04	0.176567	1.91	0.176567							2699.23	0.04604	0.02436	0.03136
4.88	0.17622	3.06	0.17622	1.92	0.17622							2700.02	0.04891	0.02355	0.0293
4.9	0.175874	3.07	0.175874	1.93	0.175874							2700.8	0.05167	0.02494	0.02763
4.93	0.175529	3.09	0.175529	1.94	0.175529							2701.59	0.05119	0.02397	0.02763
4.96	0.175185	3.11	0.175185	1.95	0.175185							2702.38	0.0506	0.0246	0.02501
4.99	0.174843	3.13	0.174843	1.96	0.174843							2703.17	0.04987	0.024	0.02214
5.02	0.174502	3.14	0.174502	1.98	0.174502							2703.95	0.04865	0.02286	0.02051
5.05	0.174162	3.16	0.174162	1.99	0.174162							2704.74	0.04694	0.02223	0.01796
5.07	0.173824	3.18	0.173824	2	0.173824							2705.53	0.04422	0.02145	0.01816
5.1	0.173486	3.2	0.173486	2.01	0.173486							2706.32	0.04229	0.02004	0.0204
5.13	0.17315	3.22	0.17315	2.02	0.17315							2707.11	0.04303	0.02034	0.02123
5.16	0.172815	3.23	0.172815	2.03	0.172815							2707.89	0.04456	0.02137	0.02361
5.19	0.172482	3.25	0.172482	2.04	0.172482							2708.68	0.04376	0.02336	0.02585
5.22	0.172149	3.27	0.172149	2.05	0.172149							2709.47	0.04303	0.0226	0.0282
5.25	0.171818	3.29	0.171818	2.07	0.171818							2710.26	0.0433	0.02357	0.02807
5.28	0.171488	3.31	0.171488	2.08	0.171488							2711.05	0.04286	0.02354	0.02479
5.31	0.171159	3.33	0.171159	2.09	0.171159							2711.84	0.04082	0.02271	0.02041
5.34	0.170832	3.34	0.170832	2.1	0.170832							2712.62	0.04009	0.02274	0.01737
5.37	0.170505	3.36	0.170505	2.11	0.170505							2713.41	0.03941	0.02153	0.01356
5.4	0.17018	3.38	0.17018	2.12	0.17018							2714.2	0.04122	0.02065	0.01415
5.43	0.169856	3.4	0.169856	2.14	0.169856							2714.99	0.04256	0.0208	0.01506
5.46	0.169533	3.42	0.169533	2.15	0.169533							2715.78	0.04273	0.02191	0.01587
5.49	0.169211	3.44	0.169211	2.16	0.169211							2716.57	0.04071	0.02144	0.0171
5.52	0.168891	3.46	0.168891	2.17	0.168891							2717.36	0.04031	0.02014	0.01786
5.55	0.168571	3.48	0.168571	2.18	0.168571							2718.15	0.03926	0.01935	0.01786
5.58	0.168253	3.5	0.168253	2.2	0.168253							2718.94	0.0385	0.01859	0.01731
5.61	0.167936	3.51	0.167936	2.21	0.167936							2719.73	0.03623	0.01869	0.01838
5.64	0.16762	3.53	0.16762	2.22	0.16762							2720.52	0.03646	0.01916	0.01974
5.67	0.167305	3.55	0.167305	2.23	0.167305							2721.31	0.03765	0.01928	0.01875
5.7	0.166991	3.57	0.166991	2.24	0.166991							2722.1	0.04049	0.02028	0.0197
5.73	0.166678	3.59	0.166678	2.26	0.166678							2722.89	0.03973	0.02154	0.02029
5.76	0.166367	3.61	0.166367	2.27	0.166367							2723.68	0.04163	0.02242	0.02052
5.8	0.166056	3.63	0.166056	2.28	0.166056							2724.47	0.04138	0.02201	0.02156
5.83	0.165747	3.65	0.165747	2.29	0.165747							2725.26	0.04029	0.02229	0.02103
5.86	0.165439	3.67	0.165439	2.31	0.165439							2726.05	0.04006	0.02181	0.02035
5.89	0.165131	3.69	0.165131	2.32	0.165131							2726.84	0.0414	0.02247	0.01986
5.92	0.164825	3.71	0.164825	2.33	0.164825							2727.63	0.04114	0.02188	0.01876
5.95	0.16452	3.73	0.16452	2.34	0.16452							2728.43	0.04117	0.02129	0.01784
5.99	0.164216	3.75	0.164216	2.36	0.164216							2729.22	0.04154	0.0214	0.01783
6.02	0.163913	3.77	0.163913	2.37	0.163913							2730.01	0.04209	0.02132	0.01689
6.05	0.163611	3.79	0.163611	2.38	0.163611							2730.8	0.04107	0.02073	0.01754
6.08	0.16331	3.81	0.16331	2.39	0.16331							2731.59	0.04022	0.01973	0.01821
6.12	0.16301	3.83	0.16301	2.41	0.16301							2732.38	0.04014	0.01947	0.01787
6.15	0.162712	3.85	0.162712	2.42	0.162712							2733.17	0.03836	0.02032	0.01694
6.18	0.162414	3.87	0.162414	2.43	0.162414							2733.97	0.03876	0.02049	0.01687
6.21	0.162117	3.89	0.162117	2.44	0.162117							2734.76	0.03795	0.02147	0.01666
6.25	0.161821	3.91	0.161821	2.46	0.161821							2735.55	0.03772	0.02215	0.01451
6.28	0.161527	3.93	0.161527	2.47	0.161527							2736.34	0.03717	0.02225	0.01642
6.31	0.161233	3.95	0.161233	2.48	0.161233							2737.13	0.03732	0.02283	0.01975
6.35	0.16094	3.98	0.16094	2.5	0.16094							2737.93	0.03829	0.02221	0.01955
6.38	0.160648	4	0.160648	2.51	0.160648							2738.72	0.03758	0.02138	0.01978
6.41	0.160358	4.02	0.160358	2.52	0.160358							2739.51	0.03735	0.02022	0.0194
6.45	0.160068	4.04	0.160068	2.54	0.160068							2740.3	0.03886	0.01927	0.0184
6.48	0.159779	4.06	0.159779	2.55	0.159779							2741.1	0.03726	0.01891	0.01927
6.52	0.159492	4.08	0.159492	2.56	0.159492							2741.89	0.0389	0.01869	0.01959
6.55	0.159205	4.1	0.159205	2.58	0.159205							2742.68	0.03673	0.01972	0.01706
6.58	0.158919	4.12	0.158919	2.59	0.158919							2743.48	0.03722	0.02022	0.01518
6.62	0.158634	4.15	0.158634	2.6	0.158634							2744.27	0.03572	0.02023	0.01635
6.65	0.15835	4.17	0.15835	2.62	0.15835							2745.06	0.03601	0.02065	0.01672
6.69	0.158067	4.19	0.158067	2.63	0.158067							2745.86	0.03713	0.02073	0.01689
6.72	0.157785	4.21	0.157785	2.64	0.157785							2746.65	0.03642	0.02114	0.01765
6.76	0.157504	4.23	0.157504	2.66	0.157504							2747.44	0.03767	0.02087	0.01909
6.79	0.157224	4.25	0.157224	2.67	0.157224							2748.24	0.03909	0.02093	0.0177
6.83	0.156945	4.28	0.156945	2.68	0.156945							2749.03	0.03861	0.0211	0.01822
6.86	0.156667	4.3	0.156667	2.7	0.156667							2749.83	0.03923	0.02126	0.01679
6.9	0.156389	4.32	0.156389	2.71	0.156389							2750.62	0.03795	0.02185	0.01427
6.93	0.156113	4.34	0.156113	2.73	0.156113							2751.41	0.03686	0.02149	0.01356
6.97	0.155837	4.36	0.155837	2.74	0.155837							2752.21	0.03404	0.02101	0.01375
7	0.155563	4.39	0.155563	2.75	0.155563							2753	0.03495	0.02111	0.01417
7.04	0.155289	4.41	0.155289	2.77	0.155289							2753.8	0.03541	0.02105	0.01648
7.08	0.155017	4.43	0.155017	2.78	0.155017							2754.59	0.03326	0.0218	0.01668
7.11	0.154745	4.45	0.154745	2.8	0.154745							2755.39	0.03322	0.02113	0.01871
7.15	0.154474	4.48	0.154474	2.81	0.154474							2756.18	0.03384	0.02079	0.01817
7.19	0.154204	4.5	0.154204	2.83	0.154204							2756.98	0.03441	0.01998	0.01951
7.22	0.153934	4.52	0.153934	2.84	0.153934							2757.77	0.03612	0.01932	0.0189
7.26	0.153666	4.54	0.153666	2.85	0.153666							2758.57	0.03761	0.01925	0.02041
7.3	0.153399	4.57	0.153399	2.87	0.153399							2759.36	0.03746	0.01877	0.02067
7.33	0.153132	4.59	0.153132	2.88	0.153132							2760.16	0.0366	0.01753	0.02087
7.37	0.152866	4.61	0.152866	2.9	0.152866							2760.96	0.03665	0.01811	0.01998
7.41	0.152602	4.64	0.152602	2.91	0.152602							2761.75	0.03599	0.01874	0.01872
7.44	0.152338	4.66	0.152338	2.93	0.152338							2762.55	0.03291	0.02008	0.01632
7.48	0.152075	4.68	0.152075	2.94	0.152075							2763.34	0.0326	0.01999	0.01442
7.52	0.151812	4.71	0.151812	2.96	0.151812							2764.14	0.03189	0.02028	0.01315
7.56	0.151551	4.73	0.151551	2.97	0.151551							2764.94	0.03346	0.02056	0.01124
7.59	0.15129	4.75	0.15129	2.98	0.15129							2765.73	0.03322	0.02125	0.01114
7.63	0.151031	4.78	0.151031	3	0.151031							2766.53	0.03429	0.02174	0.01307
7.67	0.150772	4.8	0.150772	3.01	0.150772							2767.32	0.035	0.02142	0.01459
7.71	0.150514	4.83	0.150514	3.03	0.150514							2768.12	0.03513	0.02085	0.01507
7.75	0.150256	4.85	0.150256	3.04	0.150256							2768.92	0.0347	0.01995	0.01737
7.78	0.15	4.87	0.15	3.06	0.15							2769.72	0.03458	0.02028	0.01707
7.82	0.149744	4.9	0.149744	3.07	0.149744							2770.51	0.03182	0.01926	0.01624
7.86	0.14949	4.92	0.14949	3.09	0.14949							2771.31	0.03193	0.01747	0.01523
7.9	0.149236	4.95	0.149236	3.1	0.149236							2772.11	0.03386	0.01781	0.01742
7.94	0.148983	4.97	0.148983	3.12	0.148983							2772.91	0.03435	0.01762	0.0164
7.98	0.14873	4.99	0.14873	3.14	0.14873							2773.7	0.03254	0.01884	0.01667
8.02	0.148479	5.02	0.148479	3.15	0.148479							2774.5	0.03325	0.01893	0.01549
8.06	0.148228	5.04	0.148228	3.17	0.148228							2775.3	0.03508	0.01916	0.01615
8.1	0.147978	5.07	0.147978	3.18	0.147978							2776.1	0.0356	0.01998	0.01508
8.14	0.147729	5.09	0.147729	3.2	0.147729							2776.89	0.03493	0.01939	0.01558
8.18	0.14748	5.12	0.14748	3.21	0.14748							2777.69	0.03374	0.02054	0.01341
8.22	0.147233	5.14	0.147233	3.23	0.147233							2778.49	0.03151	0.01957	0.01377
8.26	0.146986	5.17	0.146986	3.24	0.146986							2779.29	0.03184	0.01923	0.01579
8.3	0.14674	5.19	0.14674	3.26	0.14674							2780.09	0.03426	0.01985	0.02029
8.34	0.146495	5.22	0.146495	3.28	0.146495							2780.89	0.03324	0.01979	0.0193
8.38	0.14625	5.24	0.14625	3.29	0.14625							2781.68	0.03267	0.02089	0.01906
8.42	0.146006	5.27	0.146006	3.31	0.146006							2782.48	0.0318	0.02165	0.01934
8.46	0.145763	5.29	0.145763	3.32	0.145763							2783.28	0.032	0.0226	0.01945
8.5	0.145521	5.32	0.145521	3.34	0.145521							2784.08	0.03041	0.02265	0.01777
8.54	0.14528	5.34	0.14528	3.35	0.14528							2784.88	0.029	0.02144	0.01708
8.58	0.145039	5.37	0.145039	3.37	0.145039							2785.68	0.02882	0.02135	0.01626
8.62	0.144799	5.4	0.144799	3.39	0.144799							2786.48	0.0291	0.02023	0.01696
8.66	0.14456	5.42	0.14456	3.4	0.14456							2787.28	0.02804	0.01999	0.0169
8.7	0.144321	5.45	0.144321	3.42	0.144321							2788.08	0.0304	0.01846	0.01829
8.75	0.144083	5.47	0.144083	3.44	0.144083							2788.88	0.03052	0.01856	0.0166
8.79	0.143846	5.5	0.143846	3.45	0.143846							2789.68	0.03051	0.01923	0.01722
8.83	0.14361	5.53	0.14361	3.47	0.14361							2790.48	0.0301	0.02123	0.01836
8.87	0.143374	5.55	0.143374	3.48	0.143374							2791.28	0.02975	0.02275	0.01794
8.91	0.143139	5.58	0.143139	3.5	0.143139							2792.08	0.03058	0.02258	0.01602
8.96	0.142905	5.6	0.142905	3.52	0.142905							2792.88	0.03136	0.02263	0.0164
9	0.142672	5.63	0.142672	3.53	0.142672							2793.68	0.03351	0.02346	0.01546
9.04	0.142439	5.66	0.142439	3.55	0.142439							2794.48	0.03457	0.02267	0.01617
9.08	0.142207	5.68	0.142207	3.57	0.142207							2795.28	0.03308	0.02125	0.01526
9.13	0.141976	5.71	0.141976	3.58	0.141976							2796.08	0.03334	0.01873	0.01551
9.17	0.141745	5.74	0.141745	3.6	0.141745							2796.88	0.03078	0.01869	0.01489
9.21	0.141515	5.76	0.141515	3.62	0.141515							2797.68	0.02844	0.01751	0.01464
9.26	0.141286	5.79	0.141286	3.64	0.141286							2798.48	0.02675	0.01796	0.01531
9.3	0.141057	5.82	0.141057	3.65	0.141057							2799.28	0.0252	0.01858	0.0153
9.34	0.14083	5.85	0.14083	3.67	0.14083							2800.09	0.02469	0.01882	0.01472
9.39	0.140602	5.87	0.140602	3.69	0.140602							2800.89	0.02513	0.01955	0.01556
9.43	0.140376	5.9	0.140376	3.7	0.140376							2801.69	0.02847	0.02051	0.01677
9.47	0.14015	5.93	0.14015	3.72	0.14015
9.52	0.139925	5.96	0.139925	3.74	0.139925
9.56	0.139701	5.98	0.139701	3.76	0.139701
9.61	0.139477	6.01	0.139477	3.77	0.139477
9.65	0.139254	6.04	0.139254	3.79	0.139254
9.7	0.139031	6.07	0.139031	3.81	0.139031
9.74	0.13881	6.09	0.13881	3.82	0.13881
9.79	0.138588	6.12	0.138588	3.84	0.138588
9.83	0.138368	6.15	0.138368	3.86	0.138368
9.88	0.138148	6.18	0.138148	3.88	0.138148
9.92	0.137929	6.21	0.137929	3.9	0.137929
9.97	0.13771	6.24	0.13771	3.91	0.13771
10.01	0.137493	6.26	0.137493	3.93	0.137493
10.06	0.137275	6.29	0.137275	3.95	0.137275
10.11	0.137059	6.32	0.137059	3.97	0.137059
10.15	0.136843	6.35	0.136843	3.98	0.136843
10.2	0.136628	6.38	0.136628	4	0.136628
10.24	0.136413	6.41	0.136413	4.02	0.136413
10.29	0.136199	6.44	0.136199	4.04	0.136199
10.34	0.135985	6.47	0.135985	4.06	0.135985
10.38	0.135773	6.5	0.135773	4.08	0.135773
10.43	0.13556	6.52	0.13556	4.09	0.13556
10.48	0.135349	6.55	0.135349	4.11	0.135349
10.53	0.135138	6.58	0.135138	4.13	0.135138
10.57	0.134928	6.61	0.134928	4.15	0.134928
10.62	0.134718	6.64	0.134718	4.17	0.134718
10.67	0.134509	6.67	0.134509	4.19	0.134509
10.72	0.1343	6.7	0.1343	4.21	0.1343
10.76	0.134092	6.73	0.134092	4.22	0.134092
10.81	0.133885	6.76	0.133885	4.24	0.133885
10.86	0.133678	6.79	0.133678	4.26	0.133678
10.91	0.133472	6.82	0.133472	4.28	0.133472
10.96	0.133266	6.85	0.133266	4.3	0.133266
11.01	0.133062	6.88	0.133062	4.32	0.133062
11.06	0.132857	6.91	0.132857	4.34	0.132857
11.1	0.132653	6.94	0.132653	4.36	0.132653
11.15	0.13245	6.97	0.13245	4.38	0.13245
11.2	0.132248	7.01	0.132248	4.4	0.132248
11.25	0.132045	7.04	0.132045	4.41	0.132045
11.3	0.131844	7.07	0.131844	4.43	0.131844
11.35	0.131643	7.1	0.131643	4.45	0.131643
11.4	0.131443	7.13	0.131443	4.47	0.131443
11.45	0.131243	7.16	0.131243	4.49	0.131243
11.5	0.131044	7.19	0.131044	4.51	0.131044
11.55	0.130845	7.22	0.130845	4.53	0.130845
11.6	0.130647	7.26	0.130647	4.55	0.130647
11.65	0.130449	7.29	0.130449	4.57	0.130449
11.7	0.130252	7.32	0.130252	4.59	0.130252
11.76	0.130056	7.35	0.130056	4.61	0.130056
11.81	0.12986	7.38	0.12986	4.63	0.12986
11.86	0.129665	7.41	0.129665	4.65	0.129665
11.91	0.12947	7.45	0.12947	4.67	0.12947
11.96	0.129276	7.48	0.129276	4.69	0.129276
12.01	0.129082	7.51	0.129082	4.71	0.129082
12.07	0.128889	7.54	0.128889	4.73	0.128889
12.12	0.128696	7.58	0.128696	4.75	0.128696
12.17	0.128504	7.61	0.128504	4.77	0.128504
12.22	0.128313	7.64	0.128313	4.79	0.128313
12.27	0.128122	7.67	0.128122	4.81	0.128122
12.33	0.127931	7.71	0.127931	4.83	0.127931
12.38	0.127741	7.74	0.127741	4.85	0.127741
12.43	0.127552	7.77	0.127552	4.88	0.127552
12.49	0.127363	7.81	0.127363	4.9	0.127363
12.54	0.127174	7.84	0.127174	4.92	0.127174
12.59	0.126986	7.87	0.126986	4.94	0.126986
12.65	0.126799	7.91	0.126799	4.96	0.126799
12.7	0.126612	7.94	0.126612	4.98	0.126612
12.75	0.126426	7.97	0.126426	5	0.126426
12.81	0.12624	8.01	0.12624	5.02	0.12624
12.86	0.126054	8.04	0.126054	5.04	0.126054
12.92	0.12587	8.07	0.12587	5.06	0.12587
12.97	0.125685	8.11	0.125685	5.09	0.125685
13.03	0.125501	8.14	0.125501	5.11	0.125501
13.08	0.125318	8.18	0.125318	5.13	0.125318
13.14	0.125135	8.21	0.125135	5.15	0.125135
13.19	0.124953	8.25	0.124953	5.17	0.124953
13.25	0.124771	8.28	0.124771	5.19	0.124771
13.3	0.12459	8.31	0.12459	5.21	0.12459
13.36	0.124409	8.35	0.124409	5.24	0.124409
13.41	0.124228	8.38	0.124228	5.26	0.124228
13.47	0.124048	8.42	0.124048	5.28	0.124048
13.53	0.123869	8.45	0.123869	5.3	0.123869
13.58	0.12369	8.49	0.12369	5.32	0.12369
13.64	0.123511	8.52	0.123511	5.35	0.123511
13.7	0.123333	8.56	0.123333	5.37	0.123333
13.75	0.123156	8.59	0.123156	5.39	0.123156
13.81	0.122979	8.63	0.122979	5.41	0.122979
13.87	0.122802	8.67	0.122802	5.43	0.122802
13.92	0.122626	8.7	0.122626	5.46	0.122626
13.98	0.12245	8.74	0.12245	5.48	0.12245
14.04	0.122275	8.77	0.122275	5.5	0.122275
14.1	0.1221	8.81	0.1221	5.52	0.1221
14.16	0.121926	8.85	0.121926	5.55	0.121926
14.21	0.121752	8.88	0.121752	5.57	0.121752
14.27	0.121579	8.92	0.121579	5.59	0.121579
14.33	0.121406	8.95	0.121406	5.62	0.121406
14.39	0.121234	8.99	0.121234	5.64	0.121234
14.45	0.121062	9.03	0.121062	5.66	0.121062
14.51	0.12089	9.06	0.12089	5.68	0.12089
14.57	0.120719	9.1	0.120719	5.71	0.120719
14.63	0.120548	9.14	0.120548	5.73	0.120548
14.69	0.120378	9.18	0.120378	5.75	0.120378
14.75	0.120208	9.21	0.120208	5.78	0.120208
14.81	0.120039	9.25	0.120039	5.8	0.120039
14.87	0.11987	9.29	0.11987	5.82	0.11987
14.93	0.119702	9.32	0.119702	5.85	0.119702
14.99	0.119534	9.36	0.119534	5.87	0.119534
15.05	0.119366	9.4	0.119366	5.89	0.119366
15.11	0.119199	9.44	0.119199	5.92	0.119199
15.17	0.119032	9.48	0.119032	5.94	0.119032
15.23	0.118866	9.51	0.118866	5.97	0.118866
15.29	0.1187	9.55	0.1187	5.99	0.1187
15.35	0.118535	9.59	0.118535	6.01	0.118535
15.41	0.11837	9.63	0.11837	6.04	0.11837
15.47	0.118205	9.67	0.118205	6.06	0.118205
15.54	0.118041	9.7	0.118041	6.08	0.118041
15.6	0.117877	9.74	0.117877	6.11	0.117877
15.66	0.117714	9.78	0.117714	6.13	0.117714
15.72	0.117551	9.82	0.117551	6.16	0.117551
15.79	0.117389	9.86	0.117389	6.18	0.117389
15.85	0.117226	9.9	0.117226	6.21	0.117226
15.91	0.117065	9.94	0.117065	6.23	0.117065
15.97	0.116904	9.98	0.116904	6.26	0.116904
16.04	0.116743	10.02	0.116743	6.28	0.116743
16.1	0.116582	10.06	0.116582	6.3	0.116582
16.16	0.116422	10.1	0.116422	6.33	0.116422
16.23	0.116263	10.14	0.116263	6.35	0.116263
16.29	0.116103	10.18	0.116103	6.38	0.116103
16.36	0.115945	10.22	0.115945	6.4	0.115945
16.42	0.115786	10.26	0.115786	6.43	0.115786
16.48	0.115628	10.3	0.115628	6.45	0.115628
16.55	0.115471	10.34	0.115471	6.48	0.115471
16.61	0.115313	10.38	0.115313	6.5	0.115313
16.68	0.115156	10.42	0.115156	6.53	0.115156
16.74	0.115	10.46	0.115	6.56	0.115
16.81	0.114844	10.5	0.114844	6.58	0.114844
16.88	0.114688	10.54	0.114688	6.61	0.114688
16.94	0.114533	10.58	0.114533	6.63	0.114533
17.01	0.114378	10.62	0.114378	6.66	0.114378
17.07	0.114224	10.66	0.114224	6.68	0.114224
17.14	0.114069	10.7	0.114069	6.71	0.114069
17.21	0.113916	10.74	0.113916	6.73	0.113916
17.27	0.113762	10.79	0.113762	6.76	0.113762
17.34	0.113609	10.83	0.113609	6.79	0.113609
17.41	0.113457	10.87	0.113457	6.81	0.113457
17.47	0.113305	10.91	0.113305	6.84	0.113305
17.54	0.113153	10.95	0.113153	6.86	0.113153
17.61	0.113001	10.99	0.113001	6.89	0.113001
17.68	0.11285	11.04	0.11285	6.92	0.11285
17.74	0.112699	11.08	0.112699	6.94	0.112699
17.81	0.112549	11.12	0.112549	6.97	0.112549
17.88	0.112399	11.16	0.112399	7	0.112399
17.95	0.112249	11.21	0.112249	7.02	0.112249
18.02	0.1121	11.25	0.1121	7.05	0.1121
18.08	0.111951	11.29	0.111951	7.08	0.111951
18.15	0.111803	11.33	0.111803	7.1	0.111803
18.22	0.111655	11.38	0.111655	7.13	0.111655
18.29	0.111507	11.42	0.111507	7.16	0.111507
18.36	0.111359	11.46	0.111359	7.18	0.111359
18.43	0.111212	11.51	0.111212	7.21	0.111212
18.5	0.111065	11.55	0.111065	7.24	0.111065
18.57	0.110919	11.59	0.110919	7.27	0.110919
18.64	0.110773	11.64	0.110773	7.29	0.110773
18.71	0.110627	11.68	0.110627	7.32	0.110627
18.78	0.110482	11.72	0.110482	7.35	0.110482
18.85	0.110337	11.77	0.110337	7.38	0.110337
18.92	0.110192	11.81	0.110192	7.4	0.110192
19	0.110048	11.86	0.110048	7.43	0.110048
19.07	0.109904	11.9	0.109904	7.46	0.109904
19.14	0.10976	11.95	0.10976	7.49	0.10976
19.21	0.109617	11.99	0.109617	7.51	0.109617
19.28	0.109474	12.03	0.109474	7.54	0.109474
19.35	0.109332	12.08	0.109332	7.57	0.109332
19.43	0.10919	12.12	0.10919	7.6	0.10919
19.5	0.109048	12.17	0.109048	7.63	0.109048
19.57	0.108906	12.21	0.108906	7.65	0.108906
19.64	0.108765	12.26	0.108765	7.68	0.108765
19.72	0.108624	12.31	0.108624	7.71	0.108624
19.79	0.108483	12.35	0.108483	7.74	0.108483
19.86	0.108343	12.4	0.108343	7.77	0.108343
19.94	0.108203	12.44	0.108203	7.8	0.108203
20.01	0.108064	12.49	0.108064	7.83	0.108064
20.08	0.107925	12.53	0.107925	7.85	0.107925
20.16	0.107786	12.58	0.107786	7.88	0.107786
20.23	0.107647	12.63	0.107647	7.91	0.107647
20.31	0.107509	12.67	0.107509	7.94	0.107509
20.38	0.107371	12.72	0.107371	7.97	0.107371
20.46	0.107233	12.77	0.107233	8	0.107233
20.53	0.107096	12.81	0.107096	8.03	0.107096
20.61	0.106959	12.86	0.106959	8.06	0.106959
20.68	0.106822	12.91	0.106822	8.09	0.106822
20.76	0.106686	12.95	0.106686	8.12	0.106686
20.83	0.10655	13	0.10655	8.15	0.10655
20.91	0.106414	13.05	0.106414	8.17	0.106414
20.99	0.106279	13.09	0.106279	8.2	0.106279
21.06	0.106144	13.14	0.106144	8.23	0.106144
21.14	0.106009	13.19	0.106009	8.26	0.106009
21.22	0.105875	13.24	0.105875	8.29	0.105875
21.29	0.105741	13.29	0.105741	8.32	0.105741
21.37	0.105607	13.33	0.105607	8.35	0.105607
21.45	0.105473	13.38	0.105473	8.38	0.105473
21.53	0.10534	13.43	0.10534	8.41	0.10534
21.6	0.105207	13.48	0.105207	8.44	0.105207
21.68	0.105075	13.53	0.105075	8.47	0.105075
21.76	0.104943	13.57	0.104943	8.5	0.104943
21.84	0.104811	13.62	0.104811	8.54	0.104811
21.92	0.104679	13.67	0.104679	8.57	0.104679
21.99	0.104548	13.72	0.104548	8.6	0.104548
22.07	0.104416	13.77	0.104416	8.63	0.104416
22.15	0.104286	13.82	0.104286	8.66	0.104286
22.23	0.104155	13.87	0.104155	8.69	0.104155
22.31	0.104025	13.92	0.104025	8.72	0.104025
22.39	0.103895	13.97	0.103895	8.75	0.103895
22.47	0.103766	14.02	0.103766	8.78	0.103766
22.55	0.103636	14.07	0.103636	8.81	0.103636
22.63	0.103507	14.12	0.103507	8.84	0.103507
22.71	0.103379	14.17	0.103379	8.87	0.103379
22.79	0.10325	14.22	0.10325	8.91	0.10325
22.87	0.103122	14.27	0.103122	8.94	0.103122
22.96	0.102994	14.32	0.102994	8.97	0.102994
23.04	0.102867	14.37	0.102867	9	0.102867
23.12	0.10274	14.42	0.10274	9.03	0.10274
23.2	0.102613	14.47	0.102613	9.06	0.102613
23.28	0.102486	14.52	0.102486	9.1	0.102486
23.36	0.10236	14.57	0.10236	9.13	0.10236
23.45	0.102233	14.62	0.102233	9.16	0.102233
23.53	0.102108	14.67	0.102108	9.19	0.102108
23.61	0.101982	14.73	0.101982	9.22	0.101982
23.69	0.101857	14.78	0.101857	9.26	0.101857
23.78	0.101732	14.83	0.101732	9.29	0.101732
23.86	0.101607	14.88	0.101607	9.32	0.101607
23.94	0.101483	14.93	0.101483	9.35	0.101483
24.03	0.101359	14.98	0.101359	9.39	0.101359
24.11	0.101235	15.04	0.101235	9.42	0.101235
24.2	0.101111	15.09	0.101111	9.45	0.101111
24.28	0.100988	15.14	0.100988	9.48	0.100988
24.36	0.100865	15.19	0.100865	9.52	0.100865
24.45	0.100742	15.25	0.100742	9.55	0.100742
24.53	0.100619	15.3	0.100619	9.58	0.100619
24.62	0.100497	15.35	0.100497	9.61	0.100497
24.71	0.100375	15.4	0.100375	9.65	0.100375
24.79	0.100254	15.46	0.100254	9.68	0.100254
24.88	0.100132	15.51	0.100132	9.71	0.100132
24.96	0.100011	15.56	0.100011	9.75	0.100011
25.05	0.0998901	15.62	0.0998901	9.78	0.0998901
25.14	0.0997695	15.67	0.0997695	9.81	0.0997695
25.22	0.0996491	15.73	0.0996491	9.85	0.0996491
25.31	0.099529	15.78	0.099529	9.88	0.099529
25.4	0.0994092	15.83	0.0994092	9.92	0.0994092
25.48	0.0992896	15.89	0.0992896	9.95	0.0992896
25.57	0.0991703	15.94	0.0991703	9.98	0.0991703
25.66	0.0990513	16	0.0990513	10.02	0.0990513
25.75	0.0989325	16.05	0.0989325	10.05	0.0989325
25.83	0.0988139	16.11	0.0988139	10.09	0.0988139
25.92	0.0986957	16.16	0.0986957	10.12	0.0986957
26.01	0.0985776	16.22	0.0985776	10.15	0.0985776
26.1	0.0984599	16.27	0.0984599	10.19	0.0984599
26.19	0.0983424	16.33	0.0983424	10.22	0.0983424
26.28	0.0982251	16.38	0.0982251	10.26	0.0982251
26.37	0.0981081	16.44	0.0981081	10.29	0.0981081
26.46	0.0979914	16.49	0.0979914	10.33	0.0979914
26.55	0.0978749	16.55	0.0978749	10.36	0.0978749
26.64	0.0977586	16.6	0.0977586	10.4	0.0977586
26.73	0.0976426	16.66	0.0976426	10.43	0.0976426
26.82	0.0975269	16.72	0.0975269	10.47	0.0975269
26.91	0.0974114	16.77	0.0974114	10.5	0.0974114
27	0.0972961	16.83	0.0972961	10.54	0.0972961
27.09	0.0971811	16.88	0.0971811	10.57	0.0971811
27.18	0.0970664	16.94	0.0970664	10.61	0.0970664
27.27	0.0969519	17	0.0969519	10.64	0.0969519
27.36	0.0968376	17.06	0.0968376	10.68	0.0968376
27.46	0.0967236	17.11	0.0967236	10.71	0.0967236
27.55	0.0966098	17.17	0.0966098	10.75	0.0966098
27.64	0.0964963	17.23	0.0964963	10.79	0.0964963
27.73	0.096383	17.28	0.096383	10.82	0.096383
27.83	0.0962699	17.34	0.0962699	10.86	0.0962699
27.92	0.0961571	17.4	0.0961571	10.89	0.0961571
28.01	0.0960445	17.46	0.0960445	10.93	0.0960445
28.11	0.0959322	17.52	0.0959322	10.97	0.0959322
28.2	0.0958201	17.57	0.0958201	11	0.0958201
28.29	0.0957082	17.63	0.0957082	11.04	0.0957082
28.39	0.0955966	17.69	0.0955966	11.08	0.0955966
28.48	0.0954852	17.75	0.0954852	11.11	0.0954852
28.58	0.0953741	17.81	0.0953741	11.15	0.0953741
28.67	0.0952632	17.87	0.0952632	11.18	0.0952632
28.77	0.0951525	17.92	0.0951525	11.22	0.0951525
28.86	0.095042	17.98	0.095042	11.26	0.095042
28.96	0.0949318	18.04	0.0949318	11.3	0.0949318
29.05	0.0948218	18.1	0.0948218	11.33	0.0948218
29.15	0.094712	18.16	0.094712	11.37	0.094712
29.24	0.0946025	18.22	0.0946025	11.41	0.0946025
29.34	0.0944932	18.28	0.0944932	11.44	0.0944932
29.44	0.0943841	18.34	0.0943841	11.48	0.0943841
29.53	0.0942753	18.4	0.0942753	11.52	0.0942753
29.63	0.0941667	18.46	0.0941667	11.56	0.0941667
29.73	0.0940583	18.52	0.0940583	11.59	0.0940583
29.82	0.0939501	18.58	0.0939501	11.63	0.0939501
29.92	0.0938422	18.64	0.0938422	11.67	0.0938422
30.02	0.0937344	18.7	0.0937344	11.71	0.0937344
30.12	0.0936269	18.76	0.0936269	11.75	0.0936269
30.22	0.0935197	18.82	0.0935197	11.78	0.0935197
30.31	0.0934126	18.89	0.0934126	11.82	0.0934126
30.41	0.0933058	18.95	0.0933058	11.86	0.0933058
30.51	0.0931992	19.01	0.0931992	11.9	0.0931992
30.61	0.0930928	19.07	0.0930928	11.94	0.0930928
30.71	0.0929866	19.13	0.0929866	11.97	0.0929866
30.81	0.0928807	19.19	0.0928807	12.01	0.0928807
30.91	0.0927749	19.25	0.0927749	12.05	0.0927749
31.01	0.0926694	19.32	0.0926694	12.09	0.0926694
31.11	0.0925641	19.38	0.0925641	12.13	0.0925641
31.21	0.092459	19.44	0.092459	12.17	0.092459
31.31	0.0923541	19.5	0.0923541	12.21	0.0923541
31.41	0.0922495	19.57	0.0922495	12.25	0.0922495
31.51	0.092145	19.63	0.092145	12.29	0.092145
31.62	0.0920408	19.69	0.0920408	12.32	0.0920408
31.72	0.0919368	19.76	0.0919368	12.36	0.0919368
31.82	0.091833	19.82	0.091833	12.4	0.091833
31.92	0.0917294	19.88	0.0917294	12.44	0.0917294
32.02	0.091626	19.95	0.091626	12.48	0.091626
32.13	0.0915228	20.01	0.0915228	12.52	0.0915228
32.23	0.0914199	20.07	0.0914199	12.56	0.0914199
32.33	0.0913171	20.14	0.0913171	12.6	0.0913171
32.43	0.0912146	20.2	0.0912146	12.64	0.0912146
32.54	0.0911122	20.26	0.0911122	12.68	0.0911122
32.64	0.0910101	20.33	0.0910101	12.72	0.0910101
32.75	0.0909082	20.39	0.0909082	12.76	0.0909082
32.85	0.0908065	20.46	0.0908065	12.8	0.0908065
32.95	0.0907049	20.52	0.0907049	12.84	0.0907049
33.06	0.0906036	20.59	0.0906036	12.88	0.0906036
33.16	0.0905025	20.65	0.0905025	12.92	0.0905025
33.27	0.0904016	20.72	0.0904016	12.96	0.0904016
33.37	0.0903009	20.78	0.0903009	13.01	0.0903009
33.48	0.0902004	20.85	0.0902004	13.05	0.0902004
33.59	0.0901001	20.91	0.0901001	13.09	0.0901001
33.69	0.09	20.98	0.09	13.13	0.09
33.8	0.0899001	21.05	0.0899001	13.17	0.0899001
33.9	0.0898004	21.11	0.0898004	13.21	0.0898004
34.01	0.0897009	21.18	0.0897009	13.25	0.0897009
34.12	0.0896016	21.24	0.0896016	13.29	0.0896016
34.23	0.0895025	21.31	0.0895025	13.33	0.0895025
34.33	0.0894036	21.38	0.0894036	13.38	0.0894036
34.44	0.0893049	21.44	0.0893049	13.42	0.0893049
34.55	0.0892063	21.51	0.0892063	13.46	0.0892063
34.66	0.089108	21.58	0.089108	13.5	0.089108
34.77	0.0890099	21.64	0.0890099	13.54	0.0890099
34.87	0.088912	21.71	0.088912	13.59	0.088912
34.98	0.0888142	21.78	0.0888142	13.63	0.0888142
35.09	0.0887167	21.85	0.0887167	13.67	0.0887167
35.2	0.0886193	21.91	0.0886193	13.71	0.0886193
35.31	0.0885222	21.98	0.0885222	13.75	0.0885222
35.42	0.0884252	22.05	0.0884252	13.8	0.0884252
35.53	0.0883284	22.12	0.0883284	13.84	0.0883284
35.64	0.0882318	22.19	0.0882318	13.88	0.0882318
35.75	0.0881354	22.26	0.0881354	13.92	0.0881354
35.86	0.0880392	22.32	0.0880392	13.97	0.0880392
35.97	0.0879432	22.39	0.0879432	14.01	0.0879432
36.08	0.0878474	22.46	0.0878474	14.05	0.0878474
36.2	0.0877517	22.53	0.0877517	14.1	0.0877517
36.31	0.0876562	22.6	0.0876562	14.14	0.0876562
36.42	0.087561	22.67	0.087561	14.18	0.087561
36.53	0.0874659	22.74	0.0874659	14.23	0.0874659
36.64	0.087371	22.81	0.087371	14.27	0.087371
36.76	0.0872763	22.88	0.0872763	14.31	0.0872763
36.87	0.0871817	22.95	0.0871817	14.36	0.0871817
36.98	0.0870874	23.02	0.0870874	14.4	0.0870874
37.1	0.0869932	23.09	0.0869932	14.44	0.0869932
37.21	0.0868992	23.16	0.0868992	14.49	0.0868992
37.32	0.0868054	23.23	0.0868054	14.53	0.0868054
37.44	0.0867118	23.3	0.0867118	14.58	0.0867118
37.55	0.0866184	23.37	0.0866184	14.62	0.0866184
37.67	0.0865251	23.44	0.0865251	14.66	0.0865251
37.78	0.086432	23.51	0.086432	14.71	0.086432
37.9	0.0863391	23.59	0.0863391	14.75	0.0863391
38.01	0.0862464	23.66	0.0862464	14.8	0.0862464
38.13	0.0861538	23.73	0.0861538	14.84	0.0861538
38.24	0.0860615	23.8	0.0860615	14.89	0.0860615
38.36	0.0859693	23.87	0.0859693	14.93	0.0859693
38.48	0.0858773	23.94	0.0858773	14.98	0.0858773
38.59	0.0857854	24.02	0.0857854	15.02	0.0857854
38.71	0.0856938	24.09	0.0856938	15.07	0.0856938
38.83	0.0856023	24.16	0.0856023	15.11	0.0856023
38.95	0.085511	24.23	0.085511	15.16	0.085511
39.06	0.0854198	24.31	0.0854198	15.2	0.0854198
39.18	0.0853289	24.38	0.0853289	15.25	0.0853289
39.3	0.0852381	24.45	0.0852381	15.29	0.0852381
39.42	0.0851475	24.53	0.0851475	15.34	0.0851475
39.54	0.085057	24.6	0.085057	15.39	0.085057
39.65	0.0849668	24.67	0.0849668	15.43	0.0849668
39.77	0.0848767	24.75	0.0848767	15.48	0.0848767
39.89	0.0847867	24.82	0.0847867	15.52	0.0847867
40.01	0.084697	24.89	0.084697	15.57	0.084697
40.13	0.0846074	24.97	0.0846074	15.62	0.0846074
40.25	0.084518	25.04	0.084518	15.66	0.084518
40.37	0.0844287	25.12	0.0844287	15.71	0.0844287
40.49	0.0843396	25.19	0.0843396	15.76	0.0843396
40.62	0.0842507	25.27	0.0842507	15.8	0.0842507
40.74	0.084162	25.34	0.084162	15.85	0.084162
40.86	0.0840734	25.42	0.0840734	15.9	0.0840734
40.98	0.083985	25.49	0.083985	15.94	0.083985
41.1	0.0838967	25.57	0.0838967	15.99	0.0838967
41.22	0.0838086	25.64	0.0838086	16.04	0.0838086
41.35	0.0837207	25.72	0.0837207	16.08	0.0837207
41.47	0.083633	25.8	0.083633	16.13	0.083633
41.59	0.0835454	25.87	0.0835454	16.18	0.0835454
41.71	0.0834579	25.95	0.0834579	16.23	0.0834579
41.84	0.0833707	26.02	0.0833707	16.27	0.0833707
41.96	0.0832836	26.1	0.0832836	16.32	0.0832836
42.09	0.0831966	26.18	0.0831966	16.37	0.0831966
42.21	0.0831099	26.25	0.0831099	16.42	0.0831099
42.33	0.0830233	26.33	0.0830233	16.47	0.0830233
42.46	0.0829368	26.41	0.0829368	16.51	0.0829368
42.58	0.0828505	26.49	0.0828505	16.56	0.0828505
42.71	0.0827644	26.56	0.0827644	16.61	0.0827644
42.83	0.0826784	26.64	0.0826784	16.66	0.0826784
42.96	0.0825926	26.72	0.0825926	16.71	0.0825926
43.09	0.0825069	26.8	0.0825069	16.76	0.0825069
43.21	0.0824214	26.88	0.0824214	16.8	0.0824214
43.34	0.0823361	26.95	0.0823361	16.85	0.0823361
43.47	0.0822509	27.03	0.0822509	16.9	0.0822509
43.59	0.0821659	27.11	0.0821659	16.95	0.0821659
43.72	0.082081	27.19	0.082081	17	0.082081
43.85	0.0819963	27.27	0.0819963	17.05	0.0819963
43.98	0.0819118	27.35	0.0819118	17.1	0.0819118
44.1	0.0818274	27.43	0.0818274	17.15	0.0818274
44.23	0.0817431	27.51	0.0817431	17.2	0.0817431
44.36	0.081659	27.59	0.081659	17.25	0.081659
44.49	0.0815751	27.67	0.0815751	17.3	0.0815751
44.62	0.0814913	27.75	0.0814913	17.35	0.0814913
44.75	0.0814077	27.83	0.0814077	17.4	0.0814077
44.88	0.0813242	27.91	0.0813242	17.45	0.0813242
45.01	0.0812409	27.99	0.0812409	17.5	0.0812409
45.14	0.0811577	28.07	0.0811577	17.55	0.0811577
45.27	0.0810747	28.15	0.0810747	17.6	0.0810747
45.4	0.0809918	28.23	0.0809918	17.65	0.0809918
45.53	0.0809091	28.31	0.0809091	17.7	0.0809091
45.66	0.0808265	28.39	0.0808265	17.75	0.0808265
45.79	0.0807441	28.47	0.0807441	17.8	0.0807441
45.93	0.0806618	28.55	0.0806618	17.85	0.0806618
46.06	0.0805797	28.63	0.0805797	17.9	0.0805797
46.19	0.0804977	28.72	0.0804977	17.95	0.0804977
46.32	0.0804159	28.8	0.0804159	18	0.0804159
46.46	0.0803342	28.88	0.0803342	18.05	0.0803342
46.59	0.0802527	28.96	0.0802527	18.11	0.0802527
46.72	0.0801713	29.05	0.0801713	18.16	0.0801713
46.86	0.0800901	29.13	0.0800901	18.21	0.0800901
46.99	0.080009	29.21	0.080009	18.26	0.080009
47.12	0.0799281	29.29	0.0799281	18.31	0.0799281
47.26	0.0798473	29.38	0.0798473	18.36	0.0798473
47.39	0.0797666	29.46	0.0797666	18.42	0.0797666
47.53	0.0796861	29.54	0.0796861	18.47	0.0796861
47.66	0.0796057	29.63	0.0796057	18.52	0.0796057
47.8	0.0795255	29.71	0.0795255	18.57	0.0795255
47.93	0.0794454	29.8	0.0794454	18.62	0.0794454
48.07	0.0793655	29.88	0.0793655	18.68	0.0793655
48.21	0.0792857	29.96	0.0792857	18.73	0.0792857
48.34	0.0792061	30.05	0.0792061	18.78	0.0792061
48.48	0.0791266	30.13	0.0791266	18.83	0.0791266
48.62	0.0790472	30.22	0.0790472	18.89	0.0790472
48.76	0.078968	30.3	0.078968	18.94	0.078968
48.89	0.0788889	30.39	0.0788889	18.99	0.0788889
49.03	0.0788099	30.47	0.0788099	19.05	0.0788099
49.17	0.0787311	30.56	0.0787311	19.1	0.0787311
49.31	0.0786525	30.64	0.0786525	19.15	0.0786525
49.45	0.078574	30.73	0.078574	19.21	0.078574
49.59	0.0784956	30.82	0.0784956	19.26	0.0784956
49.73	0.0784173	30.9	0.0784173	19.31	0.0784173
49.87	0.0783392	30.99	0.0783392	19.37	0.0783392
50.01	0.0782613	31.08	0.0782613	19.42	0.0782613
50.15	0.0781834	31.16	0.0781834	19.48	0.0781834
50.29	0.0781057	31.25	0.0781057	19.53	0.0781057
50.43	0.0780282	31.34	0.0780282	19.58	0.0780282
50.57	0.0779507	31.42	0.0779507	19.64	0.0779507
50.71	0.0778735	31.51	0.0778735	19.69	0.0778735
50.85	0.0777963	31.6	0.0777963	19.75	0.0777963
50.99	0.0777193	31.69	0.0777193	19.8	0.0777193
51.14	0.0776424	31.77	0.0776424	19.86	0.0776424
51.28	0.0775657	31.86	0.0775657	19.91	0.0775657
51.42	0.0774891	31.95	0.0774891	19.97	0.0774891
51.56	0.0774126	32.04	0.0774126	20.02	0.0774126
51.71	0.0773362	32.13	0.0773362	20.08	0.0773362
51.85	0.07726	32.22	0.07726	20.13	0.07726
51.99	0.077184	32.3	0.077184	20.19	0.077184
52.14	0.077108	32.39	0.077108	20.24	0.077108
52.28	0.0770322	32.48	0.0770322	20.3	0.0770322
52.43	0.0769565	32.57	0.0769565	20.35	0.0769565
52.57	0.076881	32.66	0.076881	20.41	0.076881
52.72	0.0768056	32.75	0.0768056	20.47	0.0768056
52.86	0.0767303	32.84	0.0767303	20.52	0.0767303
53.01	0.0766551	32.93	0.0766551	20.58	0.0766551
53.16	0.0765801	33.02	0.0765801	20.63	0.0765801
53.3	0.0765052	33.11	0.0765052	20.69	0.0765052
53.45	0.0764304	33.2	0.0764304	20.75	0.0764304
53.6	0.0763558	33.29	0.0763558	20.8	0.0763558
53.74	0.0762813	33.38	0.0762813	20.86	0.0762813
53.89	0.0762069	33.48	0.0762069	20.92	0.0762069
54.04	0.0761326	33.57	0.0761326	20.97	0.0761326
54.19	0.0760585	33.66	0.0760585	21.03	0.0760585
54.33	0.0759845	33.75	0.0759845	21.09	0.0759845
54.48	0.0759107	33.84	0.0759107	21.14	0.0759107
54.63	0.0758369	33.93	0.0758369	21.2	0.0758369
54.78	0.0757633	34.03	0.0757633	21.26	0.0757633
54.93	0.0756898	34.12	0.0756898	21.32	0.0756898
55.08	0.0756164	34.21	0.0756164	21.37	0.0756164
55.23	0.0755432	34.3	0.0755432	21.43	0.0755432
55.38	0.0754701	34.4	0.0754701	21.49	0.0754701
55.53	0.0753971	34.49	0.0753971	21.55	0.0753971
55.68	0.0753242	34.58	0.0753242	21.61	0.0753242
55.83	0.0752515	34.68	0.0752515	21.66	0.0752515
55.99	0.0751789	34.77	0.0751789	21.72	0.0751789
56.14	0.0751064	34.86	0.0751064	21.78	0.0751064
56.29	0.075034	34.96	0.075034	21.84	0.075034
56.44	0.0749618	35.05	0.0749618	21.9	0.0749618
56.6	0.0748896	35.15	0.0748896	21.96	0.0748896
56.75	0.0748176	35.24	0.0748176	22.01	0.0748176
56.9	0.0747458	35.34	0.0747458	22.07	0.0747458
57.06	0.074674	35.43	0.074674	22.13	0.074674
57.21	0.0746024	35.53	0.0746024	22.19	0.0746024
57.36	0.0745309	35.62	0.0745309	22.25	0.0745309
57.52	0.0744595	35.72	0.0744595	22.31	0.0744595
57.67	0.0743882	35.81	0.0743882	22.37	0.0743882
57.83	0.074317	35.91	0.074317	22.43	0.074317
57.98	0.074246	36	0.074246	22.49	0.074246
58.14	0.0741751	36.1	0.0741751	22.55	0.0741751
58.3	0.0741043	36.2	0.0741043	22.61	0.0741043
58.45	0.0740336	36.29	0.0740336	22.67	0.0740336
58.61	0.0739631	36.39	0.0739631	22.73	0.0739631
58.77	0.0738926	36.49	0.0738926	22.79	0.0738926
58.92	0.0738223	36.58	0.0738223	22.85	0.0738223
59.08	0.0737521	36.68	0.0737521	22.91	0.0737521
59.24	0.073682	36.78	0.073682	22.97	0.073682
59.4	0.073612	36.87	0.073612	23.03	0.073612
59.55	0.0735422	36.97	0.0735422	23.09	0.0735422
59.71	0.0734725	37.07	0.0734725	23.15	0.0734725
59.87	0.0734028	37.17	0.0734028	23.21	0.0734028
60.03	0.0733333	37.27	0.0733333	23.28	0.0733333
60.19	0.0732639	37.37	0.0732639	23.34	0.0732639
60.35	0.0731947	37.46	0.0731947	23.4	0.0731947
60.51	0.0731255	37.56	0.0731255	23.46	0.0731255
60.67	0.0730565	37.66	0.0730565	23.52	0.0730565
60.83	0.0729876	37.76	0.0729876	23.58	0.0729876
60.99	0.0729187	37.86	0.0729187	23.64	0.0729187
61.15	0.07285	37.96	0.07285	23.71	0.07285
61.32	0.0727815	38.06	0.0727815	23.77	0.0727815
61.48	0.072713	38.16	0.072713	23.83	0.072713
61.64	0.0726446	38.26	0.0726446	23.89	0.0726446
61.8	0.0725764	38.36	0.0725764	23.96	0.0725764
61.97	0.0725083	38.46	0.0725083	24.02	0.0725083
62.13	0.0724402	38.56	0.0724402	24.08	0.0724402
62.29	0.0723723	38.66	0.0723723	24.14	0.0723723
62.46	0.0723045	38.76	0.0723045	24.21	0.0723045
62.62	0.0722368	38.86	0.0722368	24.27	0.0722368
62.78	0.0721693	38.97	0.0721693	24.33	0.0721693
62.95	0.0721018	39.07	0.0721018	24.4	0.0721018
63.11	0.0720345	39.17	0.0720345	24.46	0.0720345
63.28	0.0719672	39.27	0.0719672	24.52	0.0719672
63.44	0.0719001	39.37	0.0719001	24.59	0.0719001
63.61	0.0718331	39.48	0.0718331	24.65	0.0718331
63.78	0.0717661	39.58	0.0717661	24.71	0.0717661
63.94	0.0716993	39.68	0.0716993	24.78	0.0716993
64.11	0.0716327	39.78	0.0716327	24.84	0.0716327
64.28	0.0715661	39.89	0.0715661	24.91	0.0715661
64.45	0.0714996	39.99	0.0714996	24.97	0.0714996
64.61	0.0714332	40.09	0.0714332	25.03	0.0714332
64.78	0.071367	40.2	0.071367	25.1	0.071367
64.95	0.0713008	40.3	0.0713008	25.16	0.0713008
65.12	0.0712348	40.41	0.0712348	25.23	0.0712348
65.29	0.0711688	40.51	0.0711688	25.29	0.0711688
65.46	0.071103	40.61	0.071103	25.36	0.071103
65.63	0.0710373	40.72	0.0710373	25.42	0.0710373
65.8	0.0709717	40.82	0.0709717	25.49	0.0709717
65.97	0.0709061	40.93	0.0709061	25.55	0.0709061
66.14	0.0708407	41.03	0.0708407	25.62	0.0708407
66.31	0.0707754	41.14	0.0707754	25.68	0.0707754
66.48	0.0707103	41.24	0.0707103	25.75	0.0707103
66.65	0.0706452	41.35	0.0706452	25.82	0.0706452
66.82	0.0705802	41.46	0.0705802	25.88	0.0705802
66.99	0.0705153	41.56	0.0705153	25.95	0.0705153
67.17	0.0704505	41.67	0.0704505	26.01	0.0704505
67.34	0.0703859	41.78	0.0703859	26.08	0.0703859
67.51	0.0703213	41.88	0.0703213	26.15	0.0703213
67.69	0.0702568	41.99	0.0702568	26.21	0.0702568
67.86	0.0701925	42.1	0.0701925	26.28	0.0701925
68.03	0.0701282	42.2	0.0701282	26.35	0.0701282
68.21	0.0700641	42.31	0.0700641	26.41	0.0700641
68.38	0.07	42.42	0.07	26.48	0.07
68.56	0.0699361	42.53	0.0699361	26.55	0.0699361
68.73	0.0698722	42.63	0.0698722	26.61	0.0698722
68.91	0.0698085	42.74	0.0698085	26.68	0.0698085
69.08	0.0697448	42.85	0.0697448	26.75	0.0697448
69.26	0.0696813	42.96	0.0696813	26.82	0.0696813
69.44	0.0696178	43.07	0.0696178	26.88	0.0696178
69.61	0.0695545	43.18	0.0695545	26.95	0.0695545
69.79	0.0694913	43.29	0.0694913	27.02	0.0694913
69.97	0.0694281	43.4	0.0694281	27.09	0.0694281
70.15	0.0693651	43.51	0.0693651	27.16	0.0693651
70.33	0.0693021	43.62	0.0693021	27.22	0.0693021
70.5	0.0692393	43.73	0.0692393	27.29	0.0692393
70.68	0.0691766	43.84	0.0691766	27.36	0.0691766
70.86	0.0691139	43.95	0.0691139	27.43	0.0691139
71.04	0.0690514	44.06	0.0690514	27.5	0.0690514
71.22	0.0689889	44.17	0.0689889	27.57	0.0689889
71.4	0.0689266	44.28	0.0689266	27.64	0.0689266
71.58	0.0688644	44.39	0.0688644	27.71	0.0688644
71.76	0.0688022	44.5	0.0688022	27.78	0.0688022
71.94	0.0687402	44.61	0.0687402	27.84	0.0687402
72.13	0.0686782	44.72	0.0686782	27.91	0.0686782
72.31	0.0686164	44.84	0.0686164	27.98	0.0686164
72.49	0.0685546	44.95	0.0685546	28.05	0.0685546
72.67	0.0684929	45.06	0.0684929	28.12	0.0684929
72.85	0.0684314	45.17	0.0684314	28.19	0.0684314
73.04	0.0683699	45.29	0.0683699	28.26	0.0683699
73.22	0.0683085	45.4	0.0683085	28.33	0.0683085
73.4	0.0682473	45.51	0.0682473	28.4	0.0682473
73.59	0.0681861	45.63	0.0681861	28.47	0.0681861
73.77	0.068125	45.74	0.068125	28.55	0.068125
73.96	0.068064	45.85	0.068064	28.62	0.068064
74.14	0.0680031	45.97	0.0680031	28.69	0.0680031
74.33	0.0679423	46.08	0.0679423	28.76	0.0679423
74.51	0.0678816	46.2	0.0678816	28.83	0.0678816
74.7	0.067821	46.31	0.067821	28.9	0.067821
74.89	0.0677605	46.43	0.0677605	28.97	0.0677605
75.07	0.0677001	46.54	0.0677001	29.04	0.0677001
75.26	0.0676398	46.66	0.0676398	29.11	0.0676398
75.45	0.0675795	46.77	0.0675795	29.19	0.0675795
75.63	0.0675194	46.89	0.0675194	29.26	0.0675194
75.82	0.0674593	47	0.0674593	29.33	0.0674593
76.01	0.0673994	47.12	0.0673994	29.4	0.0673994
76.2	0.0673395	47.23	0.0673395	29.47	0.0673395
76.39	0.0672798	47.35	0.0672798	29.55	0.0672798
76.58	0.0672201	47.47	0.0672201	29.62	0.0672201
76.77	0.0671605	47.58	0.0671605	29.69	0.0671605
76.96	0.067101	47.7	0.067101	29.76	0.067101
77.15	0.0670416	47.82	0.0670416	29.84	0.0670416
77.34	0.0669823	47.94	0.0669823	29.91	0.0669823
77.53	0.0669231	48.05	0.0669231	29.98	0.0669231
77.72	0.066864	48.17	0.066864	30.06	0.066864
77.91	0.0668049	48.29	0.0668049	30.13	0.0668049
78.1	0.066746	48.41	0.066746	30.2	0.066746
78.3	0.0666871	48.53	0.0666871	30.28	0.0666871
78.49	0.0666284	48.64	0.0666284	30.35	0.0666284
78.68	0.0665697	48.76	0.0665697	30.42	0.0665697
78.88	0.0665111	48.88	0.0665111	30.5	0.0665111
79.07	0.0664526	49	0.0664526	30.57	0.0664526
79.26	0.0663942	49.12	0.0663942	30.65	0.0663942
79.46	0.0663359	49.24	0.0663359	30.72	0.0663359
79.65	0.0662777	49.36	0.0662777	30.8	0.0662777
79.85	0.0662195	49.48	0.0662195	30.87	0.0662195
80.04	0.0661615	49.6	0.0661615	30.94	0.0661615
80.24	0.0661035	49.72	0.0661035	31.02	0.0661035
80.43	0.0660456	49.84	0.0660456	31.09	0.0660456
80.63	0.0659878	49.96	0.0659878	31.17	0.0659878
80.83	0.0659301	50.08	0.0659301	31.24	0.0659301
81.02	0.0658725	50.21	0.0658725	31.32	0.0658725
81.22	0.065815	50.33	0.065815	31.4	0.065815
81.42	0.0657576	50.45	0.0657576	31.47	0.0657576
81.62	0.0657002	50.57	0.0657002	31.55	0.0657002
81.82	0.065643	50.69	0.065643	31.62	0.065643
82.01	0.0655858	50.81	0.0655858	31.7	0.0655858
82.21	0.0655287	50.94	0.0655287	31.77	0.0655287
82.41	0.0654717	51.06	0.0654717	31.85	0.0654717
82.61	0.0654148	51.18	0.0654148	31.93	0.0654148
82.81	0.065358	51.31	0.065358	32	0.065358
83.01	0.0653012	51.43	0.0653012	32.08	0.0653012
83.21	0.0652445	51.55	0.0652445	32.16	0.0652445
83.42	0.065188	51.68	0.065188	32.23	0.065188
83.62	0.0651315	51.8	0.0651315	32.31	0.0651315
83.82	0.0650751	51.93	0.0650751	32.39	0.0650751
84.02	0.0650188	52.05	0.0650188	32.47	0.0650188
84.22	0.0649625	52.17	0.0649625	32.54	0.0649625
84.43	0.0649064	52.3	0.0649064	32.62	0.0649064
84.63	0.0648503	52.42	0.0648503	32.7	0.0648503
84.83	0.0647943	52.55	0.0647943	32.78	0.0647943
85.04	0.0647384	52.68	0.0647384	32.85	0.0647384
85.24	0.0646826	52.8	0.0646826	32.93	0.0646826
85.45	0.0646269	52.93	0.0646269	33.01	0.0646269
85.65	0.0645712	53.05	0.0645712	33.09	0.0645712
85.86	0.0645156	53.18	0.0645156	33.17	0.0645156
86.06	0.0644602	53.31	0.0644602	33.25	0.0644602
86.27	0.0644048	53.43	0.0644048	33.32	0.0644048
86.48	0.0643494	53.56	0.0643494	33.4	0.0643494
86.68	0.0642942	53.69	0.0642942	33.48	0.0642942
86.89	0.064239	53.81	0.064239	33.56	0.064239
87.1	0.064184	53.94	0.064184	33.64	0.064184
87.31	0.064129	54.07	0.064129	33.72	0.064129
87.51	0.0640741	54.2	0.0640741	33.8	0.0640741
87.72	0.0640192	54.33	0.0640192	33.88	0.0640192
87.93	0.0639645	54.45	0.0639645	33.96	0.0639645
88.14	0.0639098	54.58	0.0639098	34.04	0.0639098
88.35	0.0638552	54.71	0.0638552	34.12	0.0638552
88.56	0.0638007	54.84	0.0638007	34.2	0.0638007
88.77	0.0637463	54.97	0.0637463	34.28	0.0637463
88.98	0.063692	55.1	0.063692	34.36	0.063692
89.19	0.0636377	55.23	0.0636377	34.44	0.0636377
89.4	0.0635835	55.36	0.0635835	34.52	0.0635835
89.62	0.0635294	55.49	0.0635294	34.6	0.0635294
89.83	0.0634754	55.62	0.0634754	34.68	0.0634754
90.04	0.0634214	55.75	0.0634214	34.76	0.0634214
90.25	0.0633676	55.88	0.0633676	34.85	0.0633676
90.47	0.0633138	56.01	0.0633138	34.93	0.0633138
90.68	0.0632601	56.14	0.0632601	35.01	0.0632601
90.89	0.0632064	56.28	0.0632064	35.09	0.0632064
91.11	0.0631529	56.41	0.0631529	35.17	0.0631529
91.32	0.0630994	56.54	0.0630994	35.25	0.0630994
91.54	0.063046	56.67	0.063046	35.34	0.063046
91.75	0.0629927	56.8	0.0629927	35.42	0.0629927
91.97	0.0629395	56.94	0.0629395	35.5	0.0629395
92.18	0.0628863	57.07	0.0628863	35.58	0.0628863
92.4	0.0628332	57.2	0.0628332	35.67	0.0628332
92.62	0.0627802	57.34	0.0627802	35.75	0.0627802
92.84	0.0627273	57.47	0.0627273	35.83	0.0627273
93.05	0.0626744	57.6	0.0626744	35.91	0.0626744
93.27	0.0626216	57.74	0.0626216	36	0.0626216
93.49	0.0625689	57.87	0.0625689	36.08	0.0625689
93.71	0.0625163	58.01	0.0625163	36.16	0.0625163
93.93	0.0624638	58.14	0.0624638	36.25	0.0624638
94.15	0.0624113	58.28	0.0624113	36.33	0.0624113
94.37	0.0623589	58.41	0.0623589	36.42	0.0623589
94.59	0.0623066	58.55	0.0623066	36.5	0.0623066
94.81	0.0622543	58.68	0.0622543	36.58	0.0622543
95.03	0.0622022	58.82	0.0622022	36.67	0.0622022
95.25	0.0621501	58.95	0.0621501	36.75	0.0621501
95.47	0.0620981	59.09	0.0620981	36.84	0.0620981
95.69	0.0620461	59.23	0.0620461	36.92	0.0620461
95.91	0.0619942	59.36	0.0619942	37.01	0.0619942
96.14	0.0619424	59.5	0.0619424	37.09	0.0619424
96.36	0.0618907	59.64	0.0618907	37.18	0.0618907
96.58	0.0618391	59.77	0.0618391	37.26	0.0618391
96.81	0.0617875	59.91	0.0617875	37.35	0.0617875
97.03	0.061736	60.05	0.061736	37.43	0.061736
97.26	0.0616846	60.19	0.0616846	37.52	0.0616846
97.48	0.0616332	60.33	0.0616332	37.6	0.0616332
97.71	0.061582	60.46	0.061582	37.69	0.061582
97.93	0.0615308	60.6	0.0615308	37.78	0.0615308
98.16	0.0614796	60.74	0.0614796	37.86	0.0614796
98.38	0.0614286	60.88	0.0614286	37.95	0.0614286
98.61	0.0613776	61.02	0.0613776	38.03	0.0613776
98.84	0.0613267	61.16	0.0613267	38.12	0.0613267
99.07	0.0612758	61.3	0.0612758	38.21	0.0612758
99.29	0.0612251	61.44	0.0612251	38.29	0.0612251
99.52	0.0611744	61.58	0.0611744	38.38	0.0611744
99.75	0.0611238	61.72	0.0611238	38.47	0.0611238
99.98	0.0610732	61.86	0.0610732	38.56	0.0610732
100.21	0.0610227	62	0.0610227	38.64	0.0610227
100.44	0.0609723	62.14	0.0609723	38.73	0.0609723
100.67	0.060922	62.28	0.060922	38.82	0.060922
100.9	0.0608717	62.43	0.0608717	38.91	0.0608717
101.13	0.0608215	62.57	0.0608215	38.99	0.0608215
101.36	0.0607714	62.71	0.0607714	39.08	0.0607714
101.59	0.0607214	62.85	0.0607214	39.17	0.0607214
101.83	0.0606714	62.99	0.0606714	39.26	0.0606714
102.06	0.0606215	63.14	0.0606215	39.35	0.0606215
102.29	0.0605716	63.28	0.0605716	39.44	0.0605716
102.52	0.0605219	63.42	0.0605219	39.53	0.0605219
102.76	0.0604722	63.57	0.0604722	39.61	0.0604722
102.99	0.0604225	63.71	0.0604225	39.7	0.0604225
103.23	0.060373	63.85	0.060373	39.79	0.060373
103.46	0.0603235	64	0.0603235	39.88	0.0603235
103.7	0.0602741	64.14	0.0602741	39.97	0.0602741
103.93	0.0602247	64.29	0.0602247	40.06	0.0602247
104.17	0.0601754	64.43	0.0601754	40.15	0.0601754
104.4	0.0601262	64.58	0.0601262	40.24	0.0601262
104.64	0.0600771	64.72	0.0600771	40.33	0.0600771
104.88	0.060028	64.87	0.060028	40.42	0.060028
105.11	0.059979	65.01	0.059979	40.51	0.059979
105.35	0.0599301	65.16	0.0599301	40.6	0.0599301
105.59	0.0598812	65.31	0.0598812	40.69	0.0598812
105.83	0.0598324	65.45	0.0598324	40.78	0.0598324
106.07	0.0597837	65.6	0.0597837	40.88	0.0597837
106.31	0.059735	65.75	0.059735	40.97	0.059735
106.55	0.0596864	65.89	0.0596864	41.06	0.0596864
106.79	0.0596379	66.04	0.0596379	41.15	0.0596379
107.03	0.0595894	66.19	0.0595894	41.24	0.0595894
107.27	0.059541	66.34	0.059541	41.33	0.059541
107.51	0.0594927	66.48	0.0594927	41.42	0.0594927
107.75	0.0594444	66.63	0.0594444	41.52	0.0594444
107.99	0.0593963	66.78	0.0593963	41.61	0.0593963
108.24	0.0593481	66.93	0.0593481	41.7	0.0593481
108.48	0.0593001	67.08	0.0593001	41.79	0.0593001
108.72	0.0592521	67.23	0.0592521	41.89	0.0592521
108.97	0.0592042	67.38	0.0592042	41.98	0.0592042
109.21	0.0591563	67.53	0.0591563	42.07	0.0591563
109.45	0.0591085	67.68	0.0591085	42.16	0.0591085
109.7	0.0590608	67.83	0.0590608	42.26	0.0590608
109.94	0.0590131	67.98	0.0590131	42.35	0.0590131
110.19	0.0589655	68.13	0.0589655	42.44	0.0589655
110.43	0.058918	68.28	0.058918	42.54	0.058918
110.68	0.0588705	68.43	0.0588705	42.63	0.0588705
110.93	0.0588231	68.58	0.0588231	42.73	0.0588231
111.18	0.0587758	68.73	0.0587758	42.82	0.0587758
111.42	0.0587285	68.89	0.0587285	42.91	0.0587285
111.67	0.0586813	69.04	0.0586813	43.01	0.0586813
111.92	0.0586342	69.19	0.0586342	43.1	0.0586342
112.17	0.0585871	69.34	0.0585871	43.2	0.0585871
112.42	0.0585401	69.5	0.0585401	43.29	0.0585401
112.67	0.0584932	69.65	0.0584932	43.39	0.0584932
112.92	0.0584463	69.8	0.0584463	43.48	0.0584463
113.17	0.0583995	69.96	0.0583995	43.58	0.0583995
113.42	0.0583527	70.11	0.0583527	43.67	0.0583527
113.67	0.058306	70.26	0.058306	43.77	0.058306
113.92	0.0582594	70.42	0.0582594	43.86	0.0582594
114.17	0.0582128	70.57	0.0582128	43.96	0.0582128
114.42	0.0581663	70.73	0.0581663	44.06	0.0581663
114.68	0.0581199	70.88	0.0581199	44.15	0.0581199
114.93	0.0580735	71.04	0.0580735	44.25	0.0580735
115.18	0.0580272	71.19	0.0580272	44.34	0.0580272
115.44	0.057981	71.35	0.057981	44.44	0.057981
115.69	0.0579348	71.5	0.0579348	44.54	0.0579348
115.95	0.0578887	71.66	0.0578887	44.63	0.0578887
116.2	0.0578426	71.82	0.0578426	44.73	0.0578426
116.46	0.0577966	71.97	0.0577966	44.83	0.0577966
116.71	0.0577507	72.13	0.0577507	44.93	0.0577507
116.97	0.0577048	72.29	0.0577048	45.02	0.0577048
117.23	0.057659	72.45	0.057659	45.12	0.057659
117.48	0.0576133	72.6	0.0576133	45.22	0.0576133
117.74	0.0575676	72.76	0.0575676	45.32	0.0575676
118	0.0575219	72.92	0.0575219	45.41	0.0575219
118.26	0.0574764	73.08	0.0574764	45.51	0.0574764
118.52	0.0574309	73.24	0.0574309	45.61	0.0574309
118.78	0.0573854	73.4	0.0573854	45.71	0.0573854
119.04	0.0573401	73.55	0.0573401	45.81	0.0573401
119.3	0.0572948	73.71	0.0572948	45.91	0.0572948
119.56	0.0572495	73.87	0.0572495	46.01	0.0572495
119.82	0.0572043	74.03	0.0572043	46.1	0.0572043
120.08	0.0571592	74.19	0.0571592	46.2	0.0571592
120.34	0.0571141	74.35	0.0571141	46.3	0.0571141
120.6	0.0570691	74.52	0.0570691	46.4	0.0570691
120.86	0.0570241	74.68	0.0570241	46.5	0.0570241
121.13	0.0569792	74.84	0.0569792	46.6	0.0569792
121.39	0.0569344	75	0.0569344	46.7	0.0569344
121.65	0.0568896	75.16	0.0568896	46.8	0.0568896
121.92	0.0568449	75.32	0.0568449	46.9	0.0568449
122.18	0.0568003	75.48	0.0568003	47	0.0568003
122.45	0.0567557	75.65	0.0567557	47.1	0.0567557
122.71	0.0567111	75.81	0.0567111	47.2	0.0567111
122.98	0.0566667	75.97	0.0566667	47.31	0.0566667
123.24	0.0566223	76.14	0.0566223	47.41	0.0566223
123.51	0.0565779	76.3	0.0565779	47.51	0.0565779
123.78	0.0565336	76.46	0.0565336	47.61	0.0565336
124.05	0.0564894	76.63	0.0564894	47.71	0.0564894
124.31	0.0564452	76.79	0.0564452	47.81	0.0564452
124.58	0.0564011	76.95	0.0564011	47.91	0.0564011
124.85	0.056357	77.12	0.056357	48.02	0.056357
125.12	0.056313	77.28	0.056313	48.12	0.056313
125.39	0.0562691	77.45	0.0562691	48.22	0.0562691
125.66	0.0562252	77.61	0.0562252	48.32	0.0562252
125.93	0.0561813	77.78	0.0561813	48.43	0.0561813
126.2	0.0561376	77.95	0.0561376	48.53	0.0561376
126.47	0.0560939	78.11	0.0560939	48.63	0.0560939
126.74	0.0560502	78.28	0.0560502	48.74	0.0560502
127.01	0.0560066	78.45	0.0560066	48.84	0.0560066
127.29	0.0559631	78.61	0.0559631	48.94	0.0559631
127.56	0.0559196	78.78	0.0559196	49.05	0.0559196
127.83	0.0558762	78.95	0.0558762	49.15	0.0558762
128.11	0.0558328	79.12	0.0558328	49.25	0.0558328
128.38	0.0557895	79.28	0.0557895	49.36	0.0557895
128.66	0.0557462	79.45	0.0557462	49.46	0.0557462
128.93	0.055703	79.62	0.055703	49.57	0.055703
129.21	0.0556599	79.79	0.0556599	49.67	0.0556599
129.48	0.0556168	79.96	0.0556168	49.77	0.0556168
129.76	0.0555738	80.13	0.0555738	49.88	0.0555738
130.04	0.0555308	80.3	0.0555308	49.98	0.0555308
130.31	0.0554879	80.47	0.0554879	50.09	0.0554879
130.59	0.055445	80.64	0.055445	50.19	0.055445
130.87	0.0554022	80.81	0.0554022	50.3	0.0554022
131.15	0.0553595	80.98	0.0553595	50.41	0.0553595
131.42	0.0553168	81.15	0.0553168	50.51	0.0553168
131.7	0.0552742	81.32	0.0552742	50.62	0.0552742
131.98	0.0552316	81.49	0.0552316	50.72	0.0552316
132.26	0.055189	81.66	0.055189	50.83	0.055189
132.54	0.0551466	81.83	0.0551466	50.94	0.0551466
132.83	0.0551042	82	0.0551042	51.04	0.0551042
133.11	0.0550618	82.18	0.0550618	51.15	0.0550618
133.39	0.0550195	82.35	0.0550195	51.26	0.0550195
133.67	0.0549773	82.52	0.0549773	51.36	0.0549773
133.95	0.0549351	82.7	0.0549351	51.47	0.0549351
134.24	0.0548929	82.87	0.0548929	51.58	0.0548929
134.52	0.0548508	83.04	0.0548508	51.69	0.0548508
134.8	0.0548088	83.22	0.0548088	51.79	0.0548088
135.09	0.0547668	83.39	0.0547668	51.9	0.0547668
135.37	0.0547249	83.57	0.0547249	52.01	0.0547249
135.66	0.0546831	83.74	0.0546831	52.12	0.0546831
135.94	0.0546412	83.91	0.0546412	52.23	0.0546412
136.23	0.0545995	84.09	0.0545995	52.33	0.0545995
136.52	0.0545578	84.27	0.0545578	52.44	0.0545578
136.8	0.0545161	84.44	0.0545161	52.55	0.0545161
137.09	0.0544745	84.62	0.0544745	52.66	0.0544745
137.38	0.054433	84.79	0.054433	52.77	0.054433
137.67	0.0543915	84.97	0.0543915	52.88	0.0543915
137.96	0.0543501	85.15	0.0543501	52.99	0.0543501
138.25	0.0543087	85.32	0.0543087	53.1	0.0543087
138.54	0.0542674	85.5	0.0542674	53.21	0.0542674
138.83	0.0542261	85.68	0.0542261	53.32	0.0542261
139.12	0.0541849	85.86	0.0541849	53.43	0.0541849
139.41	0.0541437	86.03	0.0541437	53.54	0.0541437
139.7	0.0541026	86.21	0.0541026	53.65	0.0541026
139.99	0.0540615	86.39	0.0540615	53.76	0.0540615
140.28	0.0540205	86.57	0.0540205	53.87	0.0540205
140.57	0.0539795	86.75	0.0539795	53.98	0.0539795
140.87	0.0539386	86.93	0.0539386	54.09	0.0539386
141.16	0.0538978	87.11	0.0538978	54.2	0.0538978
141.46	0.053857	87.29	0.053857	54.31	0.053857
141.75	0.0538162	87.47	0.0538162	54.43	0.0538162
142.05	0.0537755	87.65	0.0537755	54.54	0.0537755
142.34	0.0537349	87.83	0.0537349	54.65	0.0537349
142.64	0.0536943	88.01	0.0536943	54.76	0.0536943
142.93	0.0536537	88.19	0.0536537	54.87	0.0536537
143.23	0.0536132	88.37	0.0536132	54.99	0.0536132
143.53	0.0535728	88.56	0.0535728	55.1	0.0535728
143.82	0.0535324	88.74	0.0535324	55.21	0.0535324
144.12	0.0534921	88.92	0.0534921	55.32	0.0534921
144.42	0.0534518	89.1	0.0534518	55.44	0.0534518
144.72	0.0534115	89.29	0.0534115	55.55	0.0534115
145.02	0.0533714	89.47	0.0533714	55.66	0.0533714
145.32	0.0533312	89.65	0.0533312	55.78	0.0533312
145.62	0.0532911	89.84	0.0532911	55.89	0.0532911
145.92	0.0532511	90.02	0.0532511	56	0.0532511
146.22	0.0532111	90.2	0.0532111	56.12	0.0532111
146.52	0.0531712	90.39	0.0531712	56.23	0.0531712
146.82	0.0531313	90.57	0.0531313	56.35	0.0531313
147.13	0.0530915	90.76	0.0530915	56.46	0.0530915
147.43	0.0530517	90.94	0.0530517	56.58	0.0530517
147.73	0.053012	91.13	0.053012	56.69	0.053012
148.04	0.0529723	91.31	0.0529723	56.81	0.0529723
148.34	0.0529327	91.5	0.0529327	56.92	0.0529327
148.65	0.0528931	91.69	0.0528931	57.04	0.0528931
148.95	0.0528536	91.87	0.0528536	57.15	0.0528536
149.26	0.0528141	92.06	0.0528141	57.27	0.0528141
149.56	0.0527746	92.25	0.0527746	57.38	0.0527746
149.87	0.0527353	92.44	0.0527353	57.5	0.0527353
150.18	0.0526959	92.62	0.0526959	57.62	0.0526959
150.48	0.0526566	92.81	0.0526566	57.73	0.0526566
150.79	0.0526174	93	0.0526174	57.85	0.0526174
151.1	0.0525782	93.19	0.0525782	57.97	0.0525782
151.41	0.0525391	93.38	0.0525391	58.08	0.0525391
151.72	0.0525	93.57	0.0525	58.2	0.0525
152.03	0.052461	93.76	0.052461	58.32	0.052461
152.34	0.052422	93.95	0.052422	58.43	0.052422
152.65	0.052383	94.14	0.052383	58.55	0.052383
152.96	0.0523441	94.33	0.0523441	58.67	0.0523441
153.27	0.0523053	94.52	0.0523053	58.79	0.0523053
153.58	0.0522665	94.71	0.0522665	58.9	0.0522665
153.9	0.0522278	94.9	0.0522278	59.02	0.0522278
154.21	0.0521891	95.09	0.0521891	59.14	0.0521891
154.52	0.0521504	95.28	0.0521504	59.26	0.0521504
154.84	0.0521118	95.47	0.0521118	59.38	0.0521118								--	--	--
155.15	0.0520732	95.67	0.0520732	59.5	0.0520732
155.47	0.0520347	95.86	0.0520347	59.62	0.0520347
155.78	0.0519963	96.05	0.0519963	59.74	0.0519963
156.1	0.0519579	96.24	0.0519579	59.86	0.0519579
156.41	0.0519195	96.44	0.0519195	59.97	0.0519195
156.73	0.0518812	96.63	0.0518812	60.09	0.0518812
157.05	0.0518429	96.82	0.0518429	60.21	0.0518429
157.37	0.0518047	97.02	0.0518047	60.33	0.0518047
157.68	0.0517665	97.21	0.0517665	60.45	0.0517665
158	0.0517284	97.41	0.0517284	60.58	0.0517284
158.32	0.0516903	97.6	0.0516903	60.7	0.0516903
158.64	0.0516523	97.8	0.0516523	60.82	0.0516523
158.96	0.0516143	97.99	0.0516143	60.94	0.0516143
159.28	0.0515764	98.19	0.0515764	61.06	0.0515764
159.6	0.0515385	98.38	0.0515385	61.18	0.0515385
159.92	0.0515006	98.58	0.0515006	61.3	0.0515006
160.25	0.0514628	98.78	0.0514628	61.42	0.0514628
160.57	0.0514251	98.97	0.0514251	61.54	0.0514251
160.89	0.0513874	99.17	0.0513874	61.67	0.0513874
161.21	0.0513497	99.37	0.0513497	61.79	0.0513497
161.54	0.0513121	99.57	0.0513121	61.91	0.0513121
161.86	0.0512745	99.77	0.0512745	62.03	0.0512745
162.19	0.051237	99.96	0.051237	62.16	0.051237
162.51	0.0511995	100.16	0.0511995	62.28	0.0511995
162.84	0.0511621	100.36	0.0511621	62.4	0.0511621
163.16	0.0511247	100.56	0.0511247	62.53	0.0511247
163.49	0.0510874	100.76	0.0510874	62.65	0.0510874
163.82	0.0510501	100.96	0.0510501	62.77	0.0510501
164.14	0.0510128	101.16	0.0510128	62.9	0.0510128
164.47	0.0509756	101.36	0.0509756	63.02	0.0509756
164.8	0.0509385	101.56	0.0509385	63.14	0.0509385
165.13	0.0509013	101.76	0.0509013	63.27	0.0509013
165.46	0.0508643	101.96	0.0508643	63.39	0.0508643
165.79	0.0508273	102.16	0.0508273	63.52	0.0508273
166.12	0.0507903	102.37	0.0507903	63.64	0.0507903
166.45	0.0507533	102.57	0.0507533	63.77	0.0507533
166.78	0.0507165	102.77	0.0507165	63.89	0.0507165
167.11	0.0506796	102.97	0.0506796	64.02	0.0506796
167.45	0.0506428	103.18	0.0506428	64.14	0.0506428
167.78	0.0506061	103.38	0.0506061	64.27	0.0506061
168.11	0.0505694	103.58	0.0505694	64.39	0.0505694
168.45	0.0505327	103.79	0.0505327	64.52	0.0505327
168.78	0.0504961	103.99	0.0504961	64.65	0.0504961
169.11	0.0504595	104.2	0.0504595	64.77	0.0504595
169.45	0.050423	104.4	0.050423	64.9	0.050423
169.79	0.0503865	104.61	0.0503865	65.03	0.0503865
170.12	0.05035	104.81	0.05035	65.15	0.05035
170.46	0.0503136	105.02	0.0503136	65.28	0.0503136
170.8	0.0502773	105.22	0.0502773	65.41	0.0502773
171.13	0.050241	105.43	0.050241	65.53	0.050241
171.47	0.0502047	105.63	0.0502047	65.66	0.0502047
171.81	0.0501685	105.84	0.0501685	65.79	0.0501685
172.15	0.0501323	106.05	0.0501323	65.92	0.0501323
172.49	0.0500962	106.26	0.0500962	66.05	0.0500962
172.83	0.0500601	106.46	0.0500601	66.17	0.0500601
173.17	0.050024	106.67	0.050024	66.3	0.050024
173.51	0.049988	106.88	0.049988	66.43	0.049988
173.85	0.049952	107.09	0.049952	66.56	0.049952
174.19	0.0499161	107.3	0.0499161	66.69	0.0499161
174.54	0.0498802	107.51	0.0498802	66.82	0.0498802
174.88	0.0498444	107.71	0.0498444	66.95	0.0498444
175.22	0.0498086	107.92	0.0498086	67.08	0.0498086
175.57	0.0497729	108.13	0.0497729	67.21	0.0497729
175.91	0.0497372	108.34	0.0497372	67.34	0.0497372
176.26	0.0497015	108.55	0.0497015	67.47	0.0497015
176.6	0.0496659	108.77	0.0496659	67.6	0.0496659
176.95	0.0496303	108.98	0.0496303	67.73	0.0496303
177.29	0.0495948	109.19	0.0495948	67.86	0.0495948
177.64	0.0495593	109.4	0.0495593	67.99	0.0495593
177.99	0.0495238	109.61	0.0495238	68.12	0.0495238
178.34	0.0494884	109.82	0.0494884	68.25	0.0494884
178.68	0.049453	110.04	0.049453	68.38	0.049453
179.03	0.0494177	110.25	0.0494177	68.51	0.0494177
179.38	0.0493824	110.46	0.0493824	68.65	0.0493824
179.73	0.0493472	110.68	0.0493472	68.78	0.0493472
180.08	0.049312	110.89	0.049312	68.91	0.049312
180.43	0.0492768	111.1	0.0492768	69.04	0.0492768
180.79	0.0492417	111.32	0.0492417	69.17	0.0492417
181.14	0.0492066	111.53	0.0492066	69.31	0.0492066
181.49	0.0491716	111.75	0.0491716	69.44	0.0491716
181.84	0.0491366	111.96	0.0491366	69.57	0.0491366
182.2	0.0491017	112.18	0.0491017	69.71	0.0491017
182.55	0.0490667	112.39	0.0490667	69.84	0.0490667
182.9	0.0490319	112.61	0.0490319	69.97	0.0490319
183.26	0.0489971	112.83	0.0489971	70.11	0.0489971
183.61	0.0489623	113.04	0.0489623	70.24	0.0489623
183.97	0.0489275	113.26	0.0489275	70.38	0.0489275
184.33	0.0488928	113.48	0.0488928	70.51	0.0488928
184.68	0.0488582	113.7	0.0488582	70.64	0.0488582
185.04	0.0488235	113.91	0.0488235	70.78	0.0488235
185.4	0.0487889	114.13	0.0487889	70.91	0.0487889
185.76	0.0487544	114.35	0.0487544	71.05	0.0487544
186.12	0.0487199	114.57	0.0487199	71.18	0.0487199
186.48	0.0486854	114.79	0.0486854	71.32	0.0486854
186.84	0.048651	115.01	0.048651	71.45	0.048651
187.2	0.0486166	115.23	0.0486166	71.59	0.0486166
187.56	0.0485823	115.45	0.0485823	71.73	0.0485823
187.92	0.048548	115.67	0.048548	71.86	0.048548
188.28	0.0485138	115.89	0.0485138	72	0.0485138
188.64	0.0484795	116.11	0.0484795	72.14	0.0484795
189.01	0.0484454	116.33	0.0484454	72.27	0.0484454
189.37	0.0484112	116.55	0.0484112	72.41	0.0484112
189.73	0.0483771	116.78	0.0483771	72.55	0.0483771
190.1	0.0483431	117	0.0483431	72.68	0.0483431
190.46	0.048309	117.22	0.048309	72.82	0.048309
190.83	0.0482751	117.44	0.0482751	72.96	0.0482751
191.19	0.0482411	117.67	0.0482411	73.1	0.0482411
191.56	0.0482072	117.89	0.0482072	73.23	0.0482072
191.93	0.0481734	118.11	0.0481734	73.37	0.0481734
192.29	0.0481395	118.34	0.0481395	73.51	0.0481395
192.66	0.0481058	118.56	0.0481058	73.65	0.0481058
193.03	0.048072	118.79	0.048072	73.79	0.048072
193.4	0.0480383	119.01	0.0480383	73.93	0.0480383
193.77	0.0480046	119.24	0.0480046	74.07	0.0480046
194.14	0.047971	119.46	0.047971	74.21	0.047971
194.51	0.0479374	119.69	0.0479374	74.34	0.0479374
194.88	0.0479039	119.91	0.0479039	74.48	0.0479039
195.25	0.0478704	120.14	0.0478704	74.62	0.0478704
195.63	0.0478369	120.37	0.0478369	74.76	0.0478369
196	0.0478035	120.6	0.0478035	74.9	0.0478035
196.37	0.0477701	120.82	0.0477701	75.05	0.0477701
196.75	0.0477367	121.05	0.0477367	75.19	0.0477367
197.12	0.0477034	121.28	0.0477034	75.33	0.0477034
197.49	0.0476701	121.51	0.0476701	75.47	0.0476701
197.87	0.0476369	121.74	0.0476369	75.61	0.0476369
198.25	0.0476037	121.96	0.0476037	75.75	0.0476037
198.62	0.0475705	122.19	0.0475705	75.89	0.0475705
199	0.0475374	122.42	0.0475374	76.03	0.0475374
199.38	0.0475043	122.65	0.0475043	76.18	0.0475043
199.75	0.0474713	122.88	0.0474713	76.32	0.0474713
200.13	0.0474383	123.11	0.0474383	76.46	0.0474383
200.51	0.0474053	123.35	0.0474053	76.6	0.0474053
200.89	0.0473723	123.58	0.0473723	76.75	0.0473723
201.27	0.0473394	123.81	0.0473394	76.89	0.0473394
201.65	0.0473066	124.04	0.0473066	77.03	0.0473066
202.03	0.0472738	124.27	0.0472738	77.17	0.0472738
202.41	0.047241	124.5	0.047241	77.32	0.047241
202.8	0.0472082	124.74	0.0472082	77.46	0.0472082
203.18	0.0471755	124.97	0.0471755	77.61	0.0471755
203.56	0.0471429	125.2	0.0471429	77.75	0.0471429
203.95	0.0471102	125.44	0.0471102	77.89	0.0471102
204.33	0.0470776	125.67	0.0470776	78.04	0.0470776
204.72	0.0470451	125.91	0.0470451	78.18	0.0470451
205.1	0.0470125	126.14	0.0470125	78.33	0.0470125
205.49	0.0469801	126.38	0.0469801	78.47	0.0469801
205.87	0.0469476	126.61	0.0469476	78.62	0.0469476
206.26	0.0469152	126.85	0.0469152	78.76	0.0469152
206.65	0.0468828	127.08	0.0468828	78.91	0.0468828
207.04	0.0468505	127.32	0.0468505	79.06	0.0468505
207.42	0.0468182	127.56	0.0468182	79.2	0.0468182
207.81	0.0467859	127.79	0.0467859	79.35	0.0467859
208.2	0.0467537	128.03	0.0467537	79.49	0.0467537
208.59	0.0467215	128.27	0.0467215	79.64	0.0467215
208.98	0.0466893	128.5	0.0466893	79.79	0.0466893
209.37	0.0466572	128.74	0.0466572	79.93	0.0466572
209.77	0.0466251	128.98	0.0466251	80.08	0.0466251
210.16	0.0465931	129.22	0.0465931	80.23	0.0465931
210.55	0.0465611	129.46	0.0465611	80.38	0.0465611
210.94	0.0465291	129.7	0.0465291	80.52	0.0465291
211.34	0.0464972	129.94	0.0464972	80.67	0.0464972
211.73	0.0464653	130.18	0.0464653	80.82	0.0464653
212.13	0.0464334	130.42	0.0464334	80.97	0.0464334
212.52	0.0464016	130.66	0.0464016	81.12	0.0464016
212.92	0.0463698	130.9	0.0463698	81.27	0.0463698
213.32	0.046338	131.14	0.046338	81.41	0.046338
213.71	0.0463063	131.38	0.0463063	81.56	0.0463063
214.11	0.0462746	131.63	0.0462746	81.71	0.0462746
214.51	0.046243	131.87	0.046243	81.86	0.046243
214.91	0.0462114	132.11	0.0462114	82.01	0.0462114
215.31	0.0461798	132.35	0.0461798	82.16	0.0461798
215.71	0.0461482	132.6	0.0461482	82.31	0.0461482
216.11	0.0461167	132.84	0.0461167	82.46	0.0461167
216.51	0.0460852	133.09	0.0460852	82.61	0.0460852
216.91	0.0460538	133.33	0.0460538	82.76	0.0460538
217.31	0.0460224	133.57	0.0460224	82.91	0.0460224
217.71	0.045991	133.82	0.045991	83.07	0.045991
218.12	0.0459597	134.06	0.0459597	83.22	0.0459597
218.52	0.0459284	134.31	0.0459284	83.37	0.0459284
218.92	0.0458971	134.56	0.0458971	83.52	0.0458971
219.33	0.0458659	134.8	0.0458659	83.67	0.0458659
219.73	0.0458347	135.05	0.0458347	83.82	0.0458347
220.14	0.0458036	135.3	0.0458036	83.98	0.0458036
220.55	0.0457724	135.54	0.0457724	84.13	0.0457724
220.95	0.0457414	135.79	0.0457414	84.28	0.0457414
221.36	0.0457103	136.04	0.0457103	84.43	0.0457103
221.77	0.0456793	136.29	0.0456793	84.59	0.0456793
222.18	0.0456483	136.54	0.0456483	84.74	0.0456483
222.59	0.0456174	136.78	0.0456174	84.89	0.0456174
223	0.0455864	137.03	0.0455864	85.05	0.0455864
223.41	0.0455556	137.28	0.0455556	85.2	0.0455556
223.82	0.0455247	137.53	0.0455247	85.36	0.0455247
224.23	0.0454939	137.78	0.0454939	85.51	0.0454939
224.64	0.0454631	138.03	0.0454631	85.67	0.0454631
225.05	0.0454324	138.28	0.0454324	85.82	0.0454324
225.47	0.0454017	138.54	0.0454017	85.98	0.0454017
225.88	0.045371	138.79	0.045371	86.13	0.045371
226.29	0.0453403	139.04	0.0453403	86.29	0.0453403
226.71	0.0453097	139.29	0.0453097	86.44	0.0453097
227.12	0.0452792	139.54	0.0452792	86.6	0.0452792
227.54	0.0452486	139.8	0.0452486	86.75	0.0452486
227.96	0.0452181	140.05	0.0452181	86.91	0.0452181
228.37	0.0451876	140.3	0.0451876	87.07	0.0451876
228.79	0.0451572	140.56	0.0451572	87.22	0.0451572
229.21	0.0451268	140.81	0.0451268	87.38	0.0451268
229.63	0.0450964	141.07	0.0450964	87.54	0.0450964
230.05	0.0450661	141.32	0.0450661	87.69	0.0450661
230.46	0.0450358	141.58	0.0450358	87.85	0.0450358
230.89	0.0450055	141.83	0.0450055	88.01	0.0450055
231.31	0.0449753	142.09	0.0449753	88.17	0.0449753
231.73	0.0449451	142.34	0.0449451	88.32	0.0449451
232.15	0.0449149	142.6	0.0449149	88.48	0.0449149
232.57	0.0448847	142.86	0.0448847	88.64	0.0448847
233	0.0448546	143.11	0.0448546	88.8	0.0448546
233.42	0.0448246	143.37	0.0448246	88.96	0.0448246
233.84	0.0447945	143.63	0.0447945	89.12	0.0447945
234.27	0.0447645	143.89	0.0447645	89.28	0.0447645
234.69	0.0447345	144.15	0.0447345	89.43	0.0447345
235.12	0.0447046	144.41	0.0447046	89.59	0.0447046
235.55	0.0446747	144.67	0.0446747	89.75	0.0446747
235.97	0.0446448	144.92	0.0446448	89.91	0.0446448
236.4	0.044615	145.18	0.044615	90.07	0.044615
236.83	0.0445852	145.44	0.0445852	90.24	0.0445852
237.26	0.0445554	145.71	0.0445554	90.4	0.0445554
237.69	0.0445256	145.97	0.0445256	90.56	0.0445256
238.12	0.0444959	146.23	0.0444959	90.72	0.0444959
238.55	0.0444662	146.49	0.0444662	90.88	0.0444662
238.98	0.0444366	146.75	0.0444366	91.04	0.0444366
239.41	0.044407	147.01	0.044407	91.2	0.044407
239.84	0.0443774	147.28	0.0443774	91.36	0.0443774
240.27	0.0443478	147.54	0.0443478	91.53	0.0443478
240.71	0.0443183	147.8	0.0443183	91.69	0.0443183
241.14	0.0442888	148.07	0.0442888	91.85	0.0442888
241.58	0.0442594	148.33	0.0442594	92.01	0.0442594
242.01	0.0442299	148.59	0.0442299	92.18	0.0442299
242.45	0.0442005	148.86	0.0442005	92.34	0.0442005
242.88	0.0441712	149.12	0.0441712	92.5	0.0441712
243.32	0.0441419	149.39	0.0441419	92.67	0.0441419
243.76	0.0441126	149.66	0.0441126	92.83	0.0441126
244.2	0.0440833	149.92	0.0440833	92.99	0.0440833
244.63	0.0440541	150.19	0.0440541	93.16	0.0440541
245.07	0.0440249	150.45	0.0440249	93.32	0.0440249
245.51	0.0439957	150.72	0.0439957	93.49	0.0439957
245.95	0.0439665	150.99	0.0439665	93.65	0.0439665
246.39	0.0439374	151.26	0.0439374	93.82	0.0439374
246.84	0.0439084	151.53	0.0439084	93.98	0.0439084
247.28	0.0438793	151.79	0.0438793	94.15	0.0438793
247.72	0.0438503	152.06	0.0438503	94.31	0.0438503
248.16	0.0438213	152.33	0.0438213	94.48	0.0438213
248.61	0.0437924	152.6	0.0437924	94.65	0.0437924
249.05	0.0437634	152.87	0.0437634	94.81	0.0437634
249.5	0.0437346	153.14	0.0437346	94.98	0.0437346
249.94	0.0437057	153.41	0.0437057	95.15	0.0437057
250.39	0.0436769	153.68	0.0436769	95.31	0.0436769
250.83	0.0436481	153.95	0.0436481	95.48	0.0436481
251.28	0.0436193	154.23	0.0436193	95.65	0.0436193
251.73	0.0435906	154.5	0.0435906	95.81	0.0435906
252.18	0.0435619	154.77	0.0435619	95.98	0.0435619
252.63	0.0435332	155.04	0.0435332	96.15	0.0435332
253.08	0.0435045	155.32	0.0435045	96.32	0.0435045
253.53	0.0434759	155.59	0.0434759	96.49	0.0434759
253.98	0.0434474	155.86	0.0434474	96.66	0.0434474
254.43	0.0434188	156.14	0.0434188	96.82	0.0434188
254.88	0.0433903	156.41	0.0433903	96.99	0.0433903
255.33	0.0433618	156.69	0.0433618	97.16	0.0433618
255.79	0.0433333	156.96	0.0433333	97.33	0.0433333
256.24	0.0433049	157.24	0.0433049	97.5	0.0433049
256.7	0.0432765	157.51	0.0432765	97.67	0.0432765
257.15	0.0432481	157.79	0.0432481	97.84	0.0432481
257.61	0.0432198	158.07	0.0432198	98.01	0.0432198
258.06	0.0431915	158.34	0.0431915	98.18	0.0431915
258.52	0.0431632	158.62	0.0431632	98.35	0.0431632
258.98	0.043135	158.9	0.043135	98.52	0.043135
259.43	0.0431067	159.18	0.0431067	98.7	0.0431067
259.89	0.0430786	159.45	0.0430786	98.87	0.0430786
260.35	0.0430504	159.73	0.0430504	99.04	0.0430504
260.81	0.0430223	160.01	0.0430223	99.21	0.0430223
261.27	0.0429942	160.29	0.0429942	99.38	0.0429942
261.73	0.0429661	160.57	0.0429661	99.55	0.0429661
262.19	0.0429381	160.85	0.0429381	99.73	0.0429381
262.66	0.0429101	161.13	0.0429101	99.9	0.0429101
263.12	0.0428821	161.41	0.0428821	100.07	0.0428821
263.58	0.0428541	161.69	0.0428541	100.25	0.0428541
264.05	0.0428262	161.98	0.0428262	100.42	0.0428262
264.51	0.0427983	162.26	0.0427983	100.59	0.0427983
264.98	0.0427704	162.54	0.0427704	100.77	0.0427704
265.44	0.0427426	162.82	0.0427426	100.94	0.0427426
